# Supplementary material for: Aggrecan and polymeric immunoglobulin receptor in extracellular vesicles of patients with seropositive rheumatoid arthritis
Source: J Transl Autoimmun. 2026 Jul 8;13:100387. doi: 10.1016/j.jtauto.2026.100387 (PMC13400858; doi:10.1016/j.jtauto.2026.100387)
Supplement: Multimedia component 2 [file mmc2.xlsx]

## Sheet: Header
Aggrecan and polymeric immunoglobulin receptor in extracellular vesicles of patients with seropositive rheumatoid arthrit is
Susana Castaño-López1, Tulio J. Lopera1, Valentina Restrepo1, Luisa F. Carbal1, Julieta M. Ramírez-Mejía2, Andrés Hernández1, Diana Gil3, Juan-Camilo Díaz3, Marcela Manrique-Moreno4, Lara Barazzuol5,6, Rafael Posada-Duque7,8, Mauricio Rojas1,9, Gloria Vásquez1, Lilu Corrales-Garcia10, Julián D. Arias-Londoño11, Justina C. Wolters12,13, Diana Castaño1,14,15*
1Grupo de Inmunología Celular e Inmunogenética, Instituto de Investigaciones Médicas, Facultad de Medicina, Universidad de Antioquia, Medellín, Colombia.
2Grupo Biología del cáncer, Instituto Nacional de Cancerología, Bogotá, Colombia.
3IPS Artmedica, Medellín, Colombia.
4Instituto de Química, Facultad de Ciencias Exactas y Naturales, Universidad de Antioquia, Medellín, Colombia.
5Department of Biomedical Sciences, University Medical Center Groningen, University of Groningen, Groningen, The Netherlands
6Department of Radiation Oncology, University Medical Center Groningen, University of Groningen, Groningen, The Netherlands
7Grupo de Neurociencias de Antioquia, Sede de Investigación Universitaria, Universidad de Antioquia, Medellín, Colombia
8Instituto de Biología, Facultad de Ciencias Exactas y Naturales, Universidad de Antioquia, Medellín, Colombia
9Unidad de Citometría de Flujo, Sede de Investigación Universitaria, Universidad de Antioquia, Medellín, Colombia
10Grupo Programa de Estudio y Control de Enfermedades Tropicales (PECET), Sede de Investigación Universitaria, Universidad de Antioquia, Medellín, Colombia
11Departamento de Ingeniería de Sistemas y Ciencias Computacionales, Universidad de Antioquia, Medellín, Colombia.
12Department of Pediatrics, University Medical Center Groningen, University of Groningen, the Netherlands
13Interfaculty Mass Spectrometry Center, University Medical Center Groningen, University of Groningen, the Netherlands
14Institute for Immunology and Immune Health, Perelman School of Medicine, University of Pennsylvania. Philadelphia, PA, USA.
15Department of Microbiology; Perelman School of Medicine, University of Pennsylvania. Philadelphia, PA, USA.
*Correspondence author: diana.castano@udea.edu.co; diana.castano@pennmedicine.upenn.edu
Project funding: International Centre for Genetic and Engineering and Biotechnology (ICGEB), contract CRP/22/017, reference CRP/COL21-01. Minciencias, code 111589785974, contract 651-2021. CODI, Universidad de Antioquia, acta number 2022-53070.

## Sheet: Table S1
Table S1. Kits, reagents and antibodies
Commercial kits				Reference	Source	Origin
ELISA Quanta-Lite: Rheumatoid factor IgM				708690	Inova Diagnostics	Fort Lauderdale, FL, USA
ELISA Quanta-Lite: Rheumatoid factore IgG				708685	Inova Diagnostics	Fort Lauderdale, FL, USA
ELISA Quanta-Lite: anti-CCP3.1 IgG/IgA				704550	Inova Diagnostics	Fort Lauderdale, FL, USA
BD™ Human Inflammatory Cytokine Cytometric Bead Array (CBA) Kit				551811	BD Biosciences	Franklin Lakes, NJ, USA
Pierce™ BCA Protein Assay				23227	Thermo Scientific	Waltham, MA, USA
Chemical reagents and others				Reference	Source	Origin
Megamix-Plus SSC				7803	BioCytex	Marsella, France
Megamix-Plus FSC				7802	BioCytex	Marsella, France
FM4-64				T13320	Invitrogen	Waltham, MA, USA
Triton X-100				X198-07	J.T.Baker	Radnor, PA, USA
Glutaraldehyde				G6403-100ML	Sigma-Aldrich	San Luis, MO, USA
RIPA Lysis and Extraction Buffer				89901	Thermo Scientific	Waltham, MA, USA
Halt™ Protease and Phosphatase Inhibitor Cocktail				78440	Thermo Scientific	Waltham, MA, USA
Tris				0826-1KG	amresco	Radnor, PA, USA
Glycerol				141339	Panreac AppliChem	Barcelona, Spain
Sodium Dodecyl Sulfate (SDS)				L3771	Sigma-Aldrich	San Luis, MO, USA
Bromophenol blue				M116-50G	VWR life science	Radnor, PA, USA
Ponceau S Staining Solution				A40000279	Thermo Scientific	Waltham, MA, USA
2-Mercaptoethanol				0482-100ML	VWR life science	Radnor, PA, USA
Tricine buffer				E170-500G	VWR life science	Radnor, PA, USA
Glycine				0167-1KG	VWR life science	Radnor, PA, USA
Acrylamide				A1089	Panreac AppliChem	Barcelona, Spain
Bisacrylamide				A3636	Panreac AppliChem	Barcelona, Spain
N,N,N',N'-Tetramethylethylenediamine (TEMED)				M146-25ML	VWR life science	Radnor, PA, USA
Ammonium persulfate				M133-25G	VWR life science	Radnor, PA, USA
Tween-20				M147-1L	VWR life science	Radnor, PA, USA
Protein molecular weight marker “Precision Plus Protein Dual Xtra Standards”				161-0377	Bio-Rad Laboratories	Hercules, CA, USA
Coomassie Brilliant Blue R-250				1610400	Bio-Rad Laboratories	Hercules, CA, USA
NuPAGE LDS Sample Buffer (4X)				84788	Thermo Scientific	Waltham, MA, USA
NuPAGE Bis-Tris precast gel, 4–12% gradient				NW04122BOX	Thermo Scientific	Waltham, MA, USA
InstantBlue® Coomassie protein stain				ab119211	abcam	Cambridge, UK
Dithiothreitol (DTT)				R0861	Thermo Scientific	Waltham, MA, USA
Iodoacetamide				VB101A	Promega	Madison, WI, USA
Molecular-grade trypsin				V5111	Promega	Madison, WI, USA
Acetonitrile				AX0156	Sigma-Aldrich	San Luis, MO, USA
Ammonium bicarbonate				9830	Sigma-Aldrich	San Luis, MO, USA
Formic acid				27001	Sigma-Aldrich	San Luis, MO, USA
Antibody	Clone	Fluorochrome	Dilution	Reference	Source	Origin
anti-CD41a-PE	HIP8	PE	1:20	555467	BD Biosciences	Franklin Lakes, NJ, USA
anti-CD45	HI30	Alexa Fluor 700	1:50	560566	BD Biosciences	Franklin Lakes, NJ, USA
anti-CD105	43A3	APC	1:200	323208	BioLegend	San Diego, CA, USA
anti-CD235a	GA-R2	PE/Cy7	1:200	563666	BD Pharmingen	Franklin Lakes, NJ, USA
anti-CD9	ML-13	BV605	1:50	743048	BD Pharmingen	Franklin Lakes, NJ, USA
anti-CD63	H5C6	Per-CP/Cy5,5	1:50	565426	BD Pharmingen	Franklin Lakes, NJ, USA
anti-CD81	JS-81	FITC	1:50	551108	BD Pharmingen	Franklin Lakes, NJ, USA
F(ab')₂ Fragment Goat Anti-Human IgM	Polyclonal	Alexa Fluor 647	1:1000	109-606-129	Jackson Immuno Reaserch	West Grove, PA, USA
F(ab')₂ Fragment Goat Anti-Human IgG (H+L)	Polyclonal	Alexa Fluor 488	1:200	109-546-088	Jackson Immuno Reaserch	West Grove, PA, USA
Rabbit Anti-Citrulline antibody	Polyclonal	-	1:50	ab100932	abcam	Cambridge, UK
F(ab')₂ Fragment Goat Anti-Rabbit IgG (H+L)	Polyclonal	Alexa Fluor 647	5µl from 1:500	111-606-144	Jackson Immuno Reaserch	West Grove, PA, USA
Rabbit anti-human albumine	101	-	1:5000	MA5-29022	Thermo Scientific	Waltham, MA, USA
Rabbit anti-human ApoA1	19H20L19	-	2µg/mL	701239	Thermo Scientific	Waltham, MA, USA
Mouse anti-human ApoB	F2C9	-	2µg/mL	MIA1609	Thermo Scientific	Waltham, MA, USA
ACAN	Multiclonal	-	1:1000	ab315486	abcam	Cambridge, UK
Goat anti-mouse IgG	Polyclonal	IRDye 800CW	1:8000	926-32210	LI-COR Biosciences	Lincoln, NE, USA
Goat anti-rabbit IgG	Polyclonal	IRDye 800CW	1:10000	926-68071	LI-COR Biosciences	Lincoln, NE, USA

## Sheet: Table S2
Table S2. LC-MS/MS complete results
Uniprot code	Genes	Rank	HD1	HD2	HD3	HD4	HD5	SNI1	SNI2	SNI3	SNI4	SNI5	SNA1	SNA2	SNA3	SNA4	SPI1	SPI2	SPI3	SPI4	SPI5	SPA1	SPA2	SPA3	SPA4	SPA5
A0A075B6H7	IGKV3-7	179	944680	429339	655173	518103	1.09599e+06	882477	942332	424592	333746	12463.3	422907	543364	74370.2	359009	572422	437637	87163.8	87837.1	279752	259230	465065	326465	421242	37864.7
A0A075B6H9	IGLV4-69	173	1.25244e+06	442766	358757	447629	1.05704e+06	293046	410649	107705	835101	202250	626587	429844	612755	494519	460895	560744	271005	329675	806601	632991	609864	438249	481707	163768
A0A075B6I0	IGLV8-61	89	1.57569e+06	1.11747e+06	1.31499e+06	6807113	3.68339e+06	4684946	4467869	1.69514e+06	2.43823e+06	2110077	4.97249e+06	3.95962e+06	2.41781e+06	4412453	1.15148e+06	7347659	2.59617e+06	3231988	2.68228e+06	159755	NaN	825909	73287.2	2.6237e+06
A0A075B6I1	IGLV4-60	309	66872	14560.4	31569.6	69054.5	NaN	46807.2	33460.4	11287.1	49119.8	23037.4	10068.9	63329.3	29584.8	4826.43	53449	116571	39734.4	37046.7	47010.8	54030.7	47299.1	49197.4	24944.4	31643.3
A0A075B6I7	IGLV5-48	406	0	29659.4	0	19159.6	25342.9	0	0	0	405502	0	0	0	15368.2	0	0	0	4199.13	3803.1	0	0	0	56351.2	0	0
A0A075B6I9	IGLV7-46	165	583579	290517	678577	838628	203090	74841.2	513501	206221	332331	224988	708134	1.38535e+06	521050	528872	388102	839647	161700	486259	773831	652572	1.14418e+06	358076	1.23863e+06	411930
A0A075B6J1	IGLV5-37	317	34271.8	NaN	NaN	31218.3	100104	NaN	NaN	7359.03	12087.1	NaN	40762.8	59013.7	191792	59194.5	NaN	NaN	36456.6	125704	NaN	117754	33251.8	87198	179198	NaN
A0A075B6J9	IGLV2-18	219	687476	431012	1.63402e+06	105364	1.13506e+06	413386	62038.8	95150.5	2.32129e+06	763476	818539	52102.4	445057	646950	72518.5	531554	150355	144086	208866	129379	259758	142317	237103	214026
A0A075B6K5	IGLV3-9	195	797441	328724	398815	343019	729389	355101	275254	71323.3	566354	426418	420423	162728	209988	406959	308991	488724	372714	305537	353231	297906	184304	251220	352516	188852
A0A075B6P5;P01615	IGKV2-28;IGKV2D-28	349	8589.56	NaN	21423.6	21934.1	67949	24815.7	13934.6	NaN	85918.2	NaN	63736.5	80355.7	6025	NaN	102228	93804.9	37848.4	NaN	NaN	51482.9	64262.6	NaN	NaN	NaN
A0A075B6Q5	IGHV3-64	164	655971	303819	587228	524904	533615	230026	1.27384e+06	424630	693778	323730	464937	229019	619864	253676	307160	663702	486402	378990	1.08955e+06	569318	654365	651395	530425	605780
A0A075B6R2	IGHV4-4	252	387951	43455.2	27867.1	62156.7	44936.1	44881.1	129087	47962.1	NaN	114318	1.02239e+06	13712.5	NaN	644728	130363	269913	101215	131536	347998	175582	201792	288601	249119	120947
A0A075B6R9;A0A0C4DH68	IGKV2D-24;IGKV2-24	91	6.69616e+06	2213664	10335796	1.94329e+06	3.85636e+06	2.4075e+06	2.62681e+06	846257	3.20779e+06	1.78926e+06	4115785	1.39387e+06	2632889	4.13835e+06	964401	933167	772830	1.88563e+06	2.58561e+06	3.08882e+06	3.84671e+06	816739	3.49745e+06	1.98545e+06
A0A075B6S2	IGKV2D-29	306	881919	149625	163980	33155.8	32410.2	44506.2	NaN	20649.4	268946	138235	24960.9	NaN	53986.9	69435.3	NaN	155297	63528.2	NaN	459209	19213	9366.29	18770.4	59404.5	NaN
A0A075B6S5	IGKV1-27	142	1.77983e+06	851073	833077	780347	1.38035e+06	1.35884e+06	663147	291049	1.38623e+06	906115	1.34694e+06	705311	866649	1.13035e+06	633325	1.33584e+06	523694	980218	819054	1.11416e+06	1.49742e+06	923946	847167	579124
A0A075B6S6	IGKV2D-30	18	91572744	61393380	59151668	36823864	62961324	34938184	16619913	5359599	44135452	31096002	49301444	23440846	37588184	17146228	10759752	978473	12412210	16830550	35991108	30119506	31175540	17329768	23028428	10768598
A0A075B7B8	IGHV3OR16-12	31	27982694	9938096	17094966	14173352	34343804	24203360	16080084	6.95749e+06	14617327	7.52774e+06	19583444	13272282	10672026	18967944	14955602	16002472	9034798	9776249	20650008	12406921	15380135	11041733	16694674	7388322
A0A075B7D0	IGHV1OR15-1	122	6100703	1691293	1.35988e+06	3.52866e+06	2.67295e+06	3.04915e+06	2378330	310638	1686048	630327	863698	5365166	838148	458699	692967	1.94827e+06	643630	1.55512e+06	1.04367e+06	2.0085e+06	414232	1.39425e+06	589130	359458
A0A075B7E8	IGHV3OR16-13	67	10108857	3.91363e+06	6.77523e+06	4504144	11054168	2.4571e+06	7.11505e+06	1.99926e+06	5.20376e+06	1.69177e+06	6591125	4266654	3567774	4961898	6501000	2.34526e+06	2.5141e+06	4474335	4515472	5362076	5447140	2.99068e+06	7652173	2945653
A0A087WSX0	IGLV5-45	174	904170	436874	392606	812415	1.64044e+06	267411	235194	342141	690624	266894	704747	608082	759543	211605	132863	229380	411271	277099	461054	481966	633780	133577	899380	486919
A0A087WSY6	IGKV3D-15	97	4.69969e+06	3.18871e+06	2599686	3304106	3.07164e+06	5188010	455016	806970	2.05156e+06	1.29202e+06	4.08237e+06	1.27439e+06	2.52993e+06	3.76791e+06	1579311	4.20829e+06	1789390	1.88135e+06	1946568	2.16816e+06	1.91783e+06	3219034	1.74986e+06	1.92099e+06
A0A087WSZ0	IGKV1D-8	207	659661	168549	418569	236540	373205	287048	160715	101596	268799	199215	493392	1018.13	265562	430240	535147	361677	548197	475449	296726	207170	422194	520141	210729	196264
A0A087WYE8;A0A0B4J2B8	IGHV1OR21-1;IGHV1OR15-9	380	5982.08	78447.3	NaN	NaN	23239.2	215545	12959.3	42869.6	6168.47	36448.1	60295.2	48454.6	3210.56	NaN	35621.1	15455	7525.5	20838.2	NaN	7170.11	3996.38	4602.61	4703.45	NaN
A0A0A0MRZ8;P04433	IGKV3D-11;IGKV3-11	134	2.20875e+06	1390231	1137594	1.07661e+06	1.10898e+06	1.77555e+06	1.13912e+06	807000	1381358	951551	1.66332e+06	822474	1.08016e+06	1.49512e+06	1.18252e+06	1.98597e+06	1.7099e+06	949234	1.37392e+06	757362	1.35098e+06	700113	1.06942e+06	801608
A0A0A0MS14	IGHV1-45	206	1.13698e+06	403605	571462	266198	770554	267080	285846	118758	580792	215471	308535	145685	226475	338517	343805	301905	112193	315552	460464	428640	284757	184553	139147	82023.7
A0A0A0MS15	IGHV3-49	171	364898	452409	341150	279749	555438	435500	646737	194217	1.01921e+06	450980	632630	433597	667756	381939	658603	943625	314956	329469	318963	596236	1.12393e+06	512158	557802	482125
A0A0A0MT36	IGKV6D-21	175	584818	316224	490226	363762	1389094	536448	429455	64681.8	126860	188799	583535	283033	503812	563190	1.41118e+06	427831	598523	378692	450166	396547	623418	405575	803096	303781
A0A0B4J1U3	IGLV1-36	375	NaN	63352.5	6427.28	NaN	21988	NaN	17088.7	NaN	13680.2	NaN	37440.7	NaN	45680	NaN	NaN	12069	8711.96	42066.6	NaN	12925.9	9598.53	18109.1	6638.64	22818.5
A0A0B4J1U7	IGHV6-1	74	4988794	1.14901e+06	3.86121e+06	3.09814e+06	5.62331e+06	6.6949e+06	3.08187e+06	972379	1.56118e+06	7204083	3992723	846096	3715315	4.04476e+06	5559252	5.11603e+06	1.51051e+06	1.7371e+06	2.73459e+06	2444961	5368973	4.07969e+06	6863987	2946299
A0A0B4J1V0	IGHV3-15	197	679223	218969	337821	376514	823395	320174	242517	61192	350676	309090	887542	220930	586224	729978	214328	368727	184744	275880	1.05643e+06	403771	588596	157895	444704	236684
A0A0B4J1V1	IGHV3-21	382	8576.29	1007.54	3349.21	948.962	17645.9	28226.6	8905.13	NaN	2325.52	2962.79	10814.7	3330.07	3548.77	167245	3880.85	33059.1	32796.5	1578.21	11500	2641.03	3679.72	15962.5	11430.5	8931.56
A0A0B4J1V2	IGHV2-26	151	1.39792e+06	743929	1.94389e+06	608308	972934	974068	1.00338e+06	147450	814072	269941	1316408	463653	1242952	935332	428999	616546	389362	396568	748899	748872	679046	597818	940371	421407
A0A0B4J1V6	IGHV3-73	33	16868700	4904301	14505945	12142176	15534638	7517115	19909944	4.3535e+06	14211662	3.1803e+06	15479398	9952871	15509818	12075540	21515144	21177704	13627306	11072596	18541324	10291921	26365890	14849992	16374250	11773157
A0A0B4J1X8	IGHV3-43	126	3.51929e+06	1.56167e+06	1598299	1.30465e+06	3200175	1.61817e+06	1.22671e+06	631466	1.23435e+06	1.37639e+06	1.82625e+06	1997006	891215	628144	1222557	2.49623e+06	903312	904635	1.41502e+06	1.22415e+06	771580	915247	790894	1.55092e+06
A0A0B4J1Y8	IGLV9-49	191	1.71163e+06	7701.91	NaN	902034	1.01061e+06	9095.49	190653	139586	992881	NaN	632079	NaN	365823	4.26027e+06	549119	238304	59969.5	11702.3	1.19428e+06	180406	379445	730638	856145	401913
A0A0B4J1Y9	IGHV3-72	138	1.75398e+06	892317	1.1554e+06	1.4975e+06	2.69895e+06	1.08269e+06	1.18559e+06	287433	1.2175e+06	742537	1.09561e+06	923335	759545	298320	811988	1.05924e+06	592671	1.05328e+06	699775	879868	1.15161e+06	703498	1.13696e+06	684761
A0A0B4J2B5	IGHV3OR16-9	106	3087271	1.79583e+06	3114626	1.65893e+06	3.24321e+06	1645869	3.32956e+06	638443	1.7015e+06	785837	1.89357e+06	1.23235e+06	1.97565e+06	2.60561e+06	4.26263e+06	4.01857e+06	2073731	1.28285e+06	2850951	1.99783e+06	3.15711e+06	1.31207e+06	2.01908e+06	1.45917e+06
A0A0B4J2D9;P0DP09	IGKV1D-13;IGKV1-13	329	7414.17	104469	29037.3	393174	184278	18845.2	NaN	6548.99	106577	48223.3	52432.6	469296	23506	416.779	51965.9	25503.3	26976.5	21424.1	34.6466	NaN	238562	15720.2	8550.77	40168.4
A0A0C4DH24	IGKV6-21	200	1.33161e+06	403979	705590	236645	NaN	343041	189640	NaN	334247	1.40582e+06	84129.1	133857	234947	NaN	402950	637985	1.17968e+06	161445	596002	499187	362401	NaN	258548	978908
A0A0C4DH25	IGKV3D-20	60	12954717	5.36282e+06	7.55031e+06	5.40313e+06	13482816	10136652	4580835	2.07144e+06	10500477	6969689	7.55371e+06	5771792	5.50088e+06	4895159	6.24874e+06	4.1427e+06	4.13686e+06	4.06027e+06	7.78846e+06	10229556	7.59397e+06	4.79824e+06	7547285	2.01174e+06
A0A0C4DH29	IGHV1-3	301	408626	13467.2	19133.7	16216.2	947.3	43442.9	2423.77	NaN	NaN	57386.1	237142	23063.6	NaN	40811.5	10629	53209.1	104899	75132.7	119238	74926.5	107519	84209.9	77403	96012.5
A0A0C4DH30	IGHV3-16	404	2433.17	284.484	766.185	NaN	447.545	2093.84	460.611	24.8859	NaN	0.219493	NaN	NaN	NaN	NaN	NaN	NaN	462.31	127.932	291.569	8094.93	484.215	440.833	NaN	NaN
A0A0C4DH31	IGHV1-18	229	285394	123138	14717.8	655522	553964	176508	183818	2262213	327636	NaN	413386	254169	175796	NaN	19647.2	8816.12	208836	112560	372709	133156	271889	289095	123240	553340
A0A0C4DH32	IGHV3-20	386	3015.42	NaN	2135.71	13620.7	4817.99	5374.75	2112.56	3177.32	51674.2	9883.13	NaN	5084.98	37379	NaN	1971.92	207977	NaN	NaN	41599.4	37861.2	14360.2	60494.5	NaN	27538.3
A0A0C4DH33	IGHV1-24	235	404082	255521	251061	345079	265730	388209	184226	169065	176664	213683	215815	17928.9	527834	415784	NaN	135703	129780	174110	111044	70871.9	125343	125719	116437	126156
A0A0C4DH34	IGHV4-28	129	1.76751e+06	948837	847898	879088	2.17956e+06	1527826	1.24757e+06	493694	2.13513e+06	551520	1.22167e+06	1.22579e+06	1.36961e+06	906690	1.60508e+06	984081	2.10874e+06	1252875	772022	1.2201e+06	1.78924e+06	1.21429e+06	1136825	301039
A0A0C4DH35	IGHV3-35	72	6013715	4.4981e+06	6359094	3.50319e+06	7.85095e+06	1.11022e+06	6.91061e+06	1.27974e+06	4844659	2.12279e+06	5.86862e+06	3.16264e+06	3.81468e+06	6326428	6.51394e+06	3.59503e+06	3.12896e+06	2.75277e+06	3.96515e+06	3962744	4804432	1.88864e+06	5.13135e+06	1.7431e+06
A0A0C4DH36	IGHV3-38	234	446435	395161	196727	20852.6	337691	285296	389804	25669.5	233777	195377	187498	1.34916	172948	15815.1	325810	160329	118787	62897.6	323272	112910	141619	304179	88381.6	94477.6
A0A0C4DH38	IGHV5-51	125	2.14682e+06	283304	1.39306e+06	991169	1.77392e+06	1.50272e+06	1.36073e+06	471830	1.27735e+06	749674	1.09902e+06	1463485	763696	619439	1.25578e+06	1.21894e+06	569297	1.3777e+06	1.66707e+06	1.28267e+06	1.67756e+06	1.30298e+06	1.44105e+06	1.04007e+06
A0A0C4DH41;P01825	IGHV4-61;IGHV4-59	265	180820	85880.5	85641	54784.8	160036	116618	194139	80722.2	56787.8	90921.3	124277	86354.1	57523.5	10913.2	NaN	111224	150318	146738	237345	69925.8	238739	133660	230920	52104.7
A0A0C4DH43	IGHV2-70D	190	1924047	192645	1.25567e+06	663006	471338	1.24208e+06	479727	NaN	1.41558e+06	709929	40645.7	561648	17291	119.736	209966	676466	71723.7	535870	555314	146620	281966	269180	195975	1902.21
A0A0C4DH55;A0A0C4DH90	IGKV3D-7;IGKV3OR2-268	27	49411800	34761264	22244970	15856070	19228826	41289112	8622617	18070232	17091852	90959832	20657116	10281623	13422332	32949966	27606092	22295030	11797871	11213384	25814040	5732623	8241400	7.38089e+06	17161890	13030364
A0A0C4DH73;P01611	IGKV1-12;IGKV1D-12	146	2.80491e+06	775071	1.07196e+06	613336	1.12971e+06	1.08872e+06	890744	460154	817716	754443	1.5034e+06	440874	983930	390677	747973	1.23387e+06	648867	675819	1.06813e+06	685022	982521	879318	658008	717025
A0A0G2JRQ6	A0A0G2JRQ6	124	2.54897e+06	3.66301e+06	3285658	1.32654e+06	2.84976e+06	4.40627e+06	1.60397e+06	420021	2.84497e+06	1.24706e+06	1113388	1.29332e+06	1.18195e+06	1.7219e+06	1.28121e+06	1.01437e+06	1.50761e+06	1003856	1.16317e+06	1.24194e+06	1.38694e+06	839916	746390	382287
A0A0J9YW62	A0A0J9YW62	407	204266	69326.6	NaN	NaN	128451	NaN	NaN	NaN	NaN	NaN	NaN	NaN	NaN	NaN	NaN	NaN	NaN	40219.4	NaN	NaN	NaN	NaN	NaN	NaN
A0A0J9YX35	IGHV3-64D	183	657625	609840	555286	442583	760645	460515	289514	67467.6	237172	501948	780670	336362	193651	398572	290125	114943	348187	366087	474149	334612	451451	235840	542612	526676
A0A0J9YXX1	IGHV5-10-1	98	8376218	313328	1.81e+06	243996	148725	22109.6	3647345	48558.6	507753	625676	6651068	2.45014e+06	287805	3.84108e+06	2.39323e+06	1.0739e+06	344840	5.23682e+06	4.68801e+06	3.91444e+06	3.20762e+06	4.1853e+06	2.40309e+06	1.36072e+06
A0A0J9YY99	A0A0J9YY99	51	14949519	9102652	9922107	8441690	13865281	8894768	5.4158e+06	3699996	8.16621e+06	5.42133e+06	16997346	6.59701e+06	12485940	5.45406e+06	6.93123e+06	12338901	8429770	8302144	9639371	8.17558e+06	15164087	9065930	11923824	6484965
A0A2R8Y619;O60814;P06899;P23527;P33778;P57053;P58876;P62807;Q16778;Q5QNW6;Q8N257;Q93079;Q96A08;Q99877;Q99879;Q99880	H2BK1;H2BC12;H2BC11;H2BC17;H2BC3;H2BC12L;H2BC5;H2BC10;H2BC21;H2BC18;H2BC26;H2BC9;H2BC1;H2BC15;H2BC14;H2BC13	408	22740.8	NaN	NaN	NaN	NaN	NaN	NaN	2.61003	NaN	12088.6	NaN	NaN	9475.01	NaN	NaN	4.18635	409886	NaN	NaN	NaN	NaN	NaN	NaN	NaN
A0M8Q6	IGLC7	351	43833.9	2345.56	41441	17813.2	25426.5	96596	102397	9160.59	12803.1	8.60111	19275	72463	13442.7	15578.4	4706.41	68363.9	9992	11324.6	57453.5	11459.4	NaN	140760	19374.2	11424.1
A1L4H1	SSC5D	409	NaN	NaN	NaN	NaN	NaN	4494.45	1871.4	NaN	NaN	NaN	3263.37	NaN	NaN	NaN	NaN	NaN	NaN	NaN	NaN	452888	NaN	NaN	NaN	NaN
A2NJV5	IGKV2-29	236	742634	78250.6	155545	119555	625669	190489	255279	23683.4	115820	35091	432636	126906	95827	431223	551117	97343.9	84361.1	104915	195998	286355	492053	395447	338894	136674
B9A064	IGLL5	22	27339468	17922204	21518604	19184066	42837656	30078018	17970886	8828165	53023696	16984638	22944502	16866138	23127156	18797392	12740355	31328414	18896556	26010854	17300274	26900446	24483638	26499142	26993262	9545057
O00187	MASP2	237	201093	177811	232509	159037	356480	192760	214757	130999	186329	101313	223189	296601	180172	90351.6	103142	82422.4	135580	83921.3	103305	165969	129387	162922	132518	124510
O00391	QSOX1	247	215835	148439	131182	121977	134345	165977	125558	138808	166755	133408	147496	100261	100654	134659	98168.6	113227	153674	137802	145249	143911	103620	146758	117070	121306
O00533	CHL1	295	54249.8	93894.1	38750.5	59536.8	13635.2	46811.4	60374.3	67510.5	56518.4	40223.5	59271.3	33000.1	65653.1	48894.8	41829.5	52254.4	60174.6	57927	72488.7	21202.1	62498.8	18222.6	33725.6	43848.6
O14791	APOL1	113	2.23355e+06	1927075	1.41867e+06	1483323	1.96693e+06	1.64392e+06	1080368	1.51989e+06	1.7148e+06	1276753	1.62727e+06	2.63745e+06	1.13268e+06	1.14047e+06	1.42436e+06	1.39429e+06	1.63524e+06	1.64586e+06	1.93179e+06	1.789e+06	1.46963e+06	1.67712e+06	1.56616e+06	1.81418e+06
O14924	RGS12	410	NaN	NaN	NaN	NaN	NaN	NaN	NaN	NaN	NaN	NaN	NaN	NaN	NaN	NaN	NaN	NaN	NaN	NaN	NaN	NaN	63068.8	NaN	NaN	NaN
O15078	CEP290	411	26169.3	18803.2	60408.2	NaN	NaN	34477.1	26599.2	100206	NaN	NaN	NaN	NaN	NaN	NaN	NaN	218723	65226.5	NaN	NaN	42518.3	NaN	205582	320761	NaN
O15247;Q96NY7;Q9NZA1;Q9Y696	CLIC2;CLIC6;CLIC5;CLIC4	403	NaN	2043.05	5567.65	1423.13	NaN	NaN	2312.26	446.188	2545.59	3989.56	NaN	NaN	NaN	1651.67	NaN	NaN	NaN	NaN	4894.98	2613.46	NaN	2105.53	796.783	NaN
O43312	MTSS1	397	NaN	NaN	11383.6	NaN	NaN	NaN	8737.08	14725.5	11275.8	3443.49	NaN	NaN	2933.85	NaN	7018.89	6760.05	15712.8	NaN	9650.84	8109.67	NaN	NaN	12228.6	NaN
O43345	ZNF208	412	NaN	NaN	13.8491	0.0134156	NaN	NaN	NaN	NaN	NaN	NaN	NaN	1	NaN	NaN	NaN	NaN	NaN	NaN	NaN	NaN	NaN	NaN	NaN	NaN
O43677	NDUFC1	264	330902	105140	14047.6	25407	178979	280466	110216	11080.4	381206	35040.1	58708.3	198298	70426.5	119194	33936.8	325481	260247	102329	45495.1	78719.6	90203.4	145174	90267.9	108683
O43866	CD5L	71	6.16117e+06	1.3059e+06	7.15462e+06	4.17713e+06	511814	4406697	3.47793e+06	2.25117e+06	3.95784e+06	1278795	3.03049e+06	1.88576e+06	3756927	3.22233e+06	2855547	4.9558e+06	6.36663e+06	2.03648e+06	9188042	5099151	5828767	4378442	7666810	4.09254e+06
O60361;P15531;P22392	NME2P1;NME1;NME2	413	NaN	21703.2	5078.69	3747	NaN	NaN	NaN	NaN	16414.2	NaN	NaN	NaN	NaN	NaN	NaN	NaN	NaN	NaN	NaN	NaN	NaN	NaN	NaN	NaN
O75083	WDR1	414	NaN	NaN	NaN	NaN	NaN	NaN	NaN	182086	NaN	NaN	NaN	NaN	NaN	NaN	NaN	85660.2	NaN	NaN	NaN	NaN	NaN	NaN	NaN	NaN
O75165	DNAJC13	415	NaN	NaN	NaN	NaN	NaN	NaN	NaN	NaN	NaN	NaN	NaN	155788	NaN	NaN	NaN	NaN	NaN	NaN	NaN	NaN	NaN	NaN	NaN	NaN
O75339	CILP	385	12910.2	1.54813	NaN	5448.66	NaN	8973.88	1644.26	24300.5	NaN	NaN	NaN	9181.23	6045.32	NaN	24497.6	22878.9	7410.81	24334.4	2838.77	24226.9	5696.68	13187.5	2376.89	NaN
O75636	FCN3	100	2.80654e+06	2.11642e+06	2574072	1.53881e+06	3.03828e+06	2.04643e+06	1.81184e+06	1819774	1341383	4.36343e+06	2.37413e+06	1878269	2.00965e+06	2.90272e+06	2968334	1.31205e+06	2.20117e+06	1.32497e+06	2373461	2.72621e+06	1213072	2.03781e+06	2.27812e+06	658302
O75882	ATRN	136	1.57003e+06	1.47551e+06	1.17208e+06	1.49119e+06	1.34769e+06	924010	1.25876e+06	1.11287e+06	1.07578e+06	1.38953e+06	1.22294e+06	1.01176e+06	909782	975492	1.15153e+06	1.02885e+06	1079850	860529	863853	1.2253e+06	882545	997493	875766	864370
O94991	SLITRK5	416	NaN	NaN	NaN	NaN	NaN	NaN	NaN	NaN	NaN	NaN	NaN	NaN	NaN	NaN	NaN	NaN	NaN	NaN	NaN	NaN	NaN	NaN	NaN	NaN
O95425	SVIL	216	598652	279221	316268	180976	603408	295684	185931	337783	220040	393135	281446	504511	322975	1918.7	54308	243966	133469	123124	227323	270899	187574	325576	230050	244213
O95445	APOM	130	1.14311e+06	1.34736e+06	1.213e+06	1.65328e+06	1679509	2.08341e+06	1.22171e+06	1.09063e+06	1.02428e+06	917033	1.4698e+06	2.08048e+06	1.45317e+06	610538	604260	829734	846063	1.15048e+06	961865	1.19672e+06	1.04877e+06	1.24539e+06	1.55157e+06	777521
P00338	LDHA	373	29340	3.07539	101606	NaN	NaN	12426.6	42218.8	4145.96	11088.3	75106.6	10160.9	14018.6	NaN	NaN	NaN	NaN	34371.8	9047.54	9102.92	3801.47	14212.6	NaN	26451.1	35074.6
P00441	SOD1	417	NaN	NaN	NaN	NaN	NaN	NaN	NaN	NaN	NaN	NaN	NaN	NaN	NaN	NaN	NaN	NaN	NaN	NaN	NaN	NaN	NaN	NaN	NaN	NaN
P00450	CP	25	14976437	15739228	13854180	18871260	21387944	27997462	17097250	20149692	20192538	16068516	17263324	20130140	21199906	20398830	18762222	18786610	16843358	20567166	15861640	21993250	23547950	19134556	20845942	26599914
P00488	F13A1	187	273490	420146	332310	366383	475458	461192	475710	513088	390655	398715	261821	368290	404827	263507	487052	453241	320128	446242	471297	318316	282029	292042	320587	432891
P00558	PGK1	381	79702.8	NaN	9288.82	NaN	NaN	71.0482	19136.8	NaN	21150	NaN	NaN	11462.7	NaN	13898.5	6665.92	9826.59	NaN	NaN	11290.4	30341.7	7425.29	NaN	18063.6	16451.8
P00568	AK1	418	NaN	NaN	948.772	NaN	NaN	NaN	1078.62	1.32896	NaN	NaN	NaN	NaN	NaN	NaN	NaN	NaN	NaN	NaN	1549.85	NaN	NaN	NaN	NaN	NaN
P00734	F2	34	12639968	13576594	13352826	15875358	19119504	16442850	13347602	14265933	14141167	15420808	14361669	17027876	14374942	12190131	15802962	11647999	12039904	14415970	13117154	14142257	14482097	14306927	17656710	12372435
P00736	C1R	103	2.01894e+06	2503866	2.08857e+06	2.71403e+06	2.0501e+06	2.5656e+06	2.10606e+06	1.72905e+06	1.65149e+06	2.45493e+06	1.66865e+06	2.14448e+06	2.02394e+06	1.55342e+06	1.85509e+06	1.92621e+06	2.02544e+06	1.87172e+06	2201947	2.01286e+06	2.25126e+06	2742827	1.97398e+06	2.31357e+06
P00738	HP	4	104492480	100449856	117695424	95451216	81338640	157439888	46193172	168671648	124525576	151208768	157284272	110393696	163058736	110863104	156576832	112220952	95329384	118133248	141093856	102074368	158438576	119659416	211795728	177878816
P00739	HPR	85	2393406	2.49451e+06	2.08446e+06	2.49741e+06	4.17159e+06	3.49231e+06	1.8612e+06	1962354	3.04976e+06	2.51519e+06	2.68302e+06	5661798	2.32641e+06	1.48826e+06	3.17077e+06	2.01861e+06	3.18271e+06	3.24082e+06	4.72e+06	3.37655e+06	2.66196e+06	2.7512e+06	2.7145e+06	4767572
P00740	F9	176	479054	602146	401731	474877	656735	492051	321744	495173	373940	662424	435780	437185	510881	304592	445973	316202	412686	429522	427148	428024	438901	450529	497273	396160
P00742	F10	158	825427	601453	514168	760639	780209	1.04138e+06	694842	755266	603145	758766	638238	892886	541423	461324	515582	601531	436203	751917	497010	695354	614801	666630	669179	549507
P00746	CFD	261	190470	125223	145257	158805	134373	153762	104826	111367	106199	104461	145650	107358	100214	95068.3	116831	28602.9	131461	122986	90984.8	56194.9	58607.7	106738	97743.7	54985.8
P00747	PLG	43	12761008	10739469	10157210	13551611	16043552	11288198	9475044	10232400	11930344	12336947	11670937	18804162	11456121	8968201	10003805	7.89771e+06	9338400	11893274	10616798	12841497	11008597	13037890	11289538	11045253
P00748	F12	95	1.74116e+06	2675088	2.36167e+06	2.68282e+06	2187686	1.77937e+06	1.78495e+06	2.98957e+06	936161	2.31782e+06	1.89077e+06	4.04038e+06	2.49423e+06	1.72715e+06	3.80107e+06	1.59216e+06	2.29243e+06	2955905	2124365	2.06719e+06	2167579	1.97825e+06	2.49105e+06	1.51039e+06
P00751	CFB	44	12005308	10162785	8897451	10076397	11414545	13589451	9052447	11568013	11578746	11746043	11240069	11786776	12490088	14494182	11321144	8540801	9456763	8693111	10563951	9926715	10508029	10146069	10783432	16455882
P00915	CA1	272	47504.2	120067	98149.3	113575	76526.1	74570.8	130753	241333	93058	993987	110055	49618.4	47801	134708	64707.4	69437	122456	46674	901819	102528	202015	95584.4	59458	51777.8
P00918	CA2	399	4258.8	5850.25	NaN	3467.76	NaN	NaN	3181.3	7648.18	NaN	5189.83	1228.49	5111.54	NaN	53.4069	284.273	2755.78	NaN	7378.08	19299.1	1198.9	6538.44	900.421	635.027	NaN
P01008	SERPINC1	52	7.38222e+06	6.68528e+06	7884086	8830129	9599770	8619341	8165693	8535576	8442866	9026649	8706289	7453571	8279143	6.46067e+06	7.65037e+06	8554030	7836784	8448032	8568253	6.78237e+06	7.69536e+06	7097696	8133771	8673918
P01009	SERPINA1	3	154760384	128691768	102755904	170694400	138821184	198238384	157831984	141285696	177405296	148588080	155325072	274115552	150850304	110885576	116356104	132399712	104752280	167921760	159169376	151045216	175641376	153851024	220030464	185797696
P01011	SERPINA3	19	19760690	29105524	19618190	27194876	29992272	24586190	26975672	47581008	28713858	34008256	43666636	22620194	31959408	25426262	27313010	28983688	34644304	34264020	29932106	29089922	40817976	27371354	41814584	56739968
P01019	AGT	63	5.39514e+06	5.42075e+06	5.12129e+06	5.87712e+06	7.49893e+06	4.45787e+06	7329434	7129091	4.64501e+06	3.78294e+06	5.2944e+06	22905298	6020275	4.67603e+06	7.19197e+06	6725932	6.3761e+06	5.4896e+06	5149723	6286590	5874935	5226582	5.84373e+06	5.03588e+06
P01023	A2M	14	59905068	37668980	79547120	42061744	29092376	53032780	65516096	80671464	50914124	60900876	49780072	37179656	36945304	72435608	49173500	59622836	115179488	55878112	59861084	41098188	42477608	42005984	37604256	47940476
P01024	C3	13	63612936	63793144	47110292	47947260	62576644	46430648	37773792	60851944	58163696	68147280	58256424	69240808	57296596	60201908	55048740	61644388	45457108	69631176	58443112	60636940	61758104	68841944	59212332	69958968
P01031	C5	53	5.09602e+06	9433177	7.80562e+06	7755481	9095648	8018980	6184386	8887074	6.5794e+06	9701041	7599262	9063877	7407511	7.97208e+06	7997465	8129599	7180518	8.27346e+06	8794219	9194322	7.99902e+06	8677739	7908488	10507479
P01033	TIMP1	398	22228.3	NaN	11703.4	10969	3078.93	NaN	NaN	NaN	2811.19	NaN	3897.44	NaN	10520.8	23968.7	47454.9	NaN	2912.24	NaN	3474.03	NaN	NaN	NaN	9823.29	NaN
P01034	CST3	251	173646	125741	149326	127531	169467	107437	95151.4	234678	210170	265718	127450	118289	126653	92750.4	93858.9	113276	138555	140123	119784	90639.7	112229	96067.5	140353	120463
P01042	KNG1	37	18730764	13810139	12649289	13211865	15602509	14517574	13211104	13411126	12894362	15961694	15357251	18846816	12949333	11486492	12425506	11297387	10617716	11102033	10181809	12689123	11069817	11536546	12446398	14465938
P01344	IGF2	217	574852	NaN	NaN	250763	NaN	NaN	579708	312560	491300	NaN	443028	434590	294065	NaN	NaN	197729	255854	274030	NaN	309670	371327	380300	NaN	222420
P01591	JCHAIN	75	7674236	2.7735e+06	6.6508e+06	4.15395e+06	1347214	4.50917e+06	2.24721e+06	2.42625e+06	4785287	1.04318e+06	3.64322e+06	3.58057e+06	3.7334e+06	3.32679e+06	1.85564e+06	3.6598e+06	3.56886e+06	1.59145e+06	3.69005e+06	2.88899e+06	4.92708e+06	3.2994e+06	5.20474e+06	1337576
P01593;P01594	IGKV1D-33;IGKV1-33	218	709380	190853	252027	181579	485939	454538	253531	116108	233367	287912	506454	241767	294592	187203	160007	46090.9	201789	236812	274083	301072	364325	314039	197841	274490
P01597;P04432	IGKV1-39;IGKV1D-39	348	845053	856700	1.25383e+06	8708.86	49042.2	34398.9	261335	3.41723	19954.4	1.08675e+06	113066	NaN	61491.3	NaN	8.12575	4.18538	NaN	16039.9	178228	10552.6	NaN	6745.2	512209	14852.6
P01599	IGKV1-17	233	444183	174951	122054	212163	286343	104258	142868	181857	239238	108211	352723	103543	149322	473625	178585	275912	75541.8	183636	221347	101953	219068	77204.4	198828	245731
P01601	IGKV1D-16	326	60024.5	1627.36	34655.1	31375.5	33323.8	87726	107578	18856	105923	NaN	100114	32505.9	59454.6	1861.59	15.8371	72.8938	15550.1	11305.8	8485.32	35750.2	77571.1	17762.9	24546.7	17170.4
P01602	IGKV1-5	77	10282981	3.35478e+06	5.34999e+06	3.34975e+06	9518035	6.10539e+06	3.07638e+06	787547	3.72357e+06	3.75968e+06	5.23297e+06	3.62196e+06	4366815	1.07694e+06	1.08983e+06	5985975	2.0102e+06	2.69603e+06	4.13312e+06	2826364	4.69558e+06	2.96006e+06	3.35309e+06	1910543
P01619	IGKV3-20	40	28693064	14015963	15127912	13368848	26469366	17037710	16337519	4.40073e+06	16242618	11462096	18473600	10060309	11880147	9435339	9938986	10839851	9485779	12619614	18297280	12442304	21486822	10672851	11911248	7.71737e+06
P01700	IGLV1-47	88	3.73569e+06	2.84358e+06	1.71357e+06	2.86713e+06	4.07455e+06	1.40598e+06	1.49027e+06	1.669e+06	2.98892e+06	3023008	2481773	1.85616e+06	3233450	1.34772e+06	1438018	2.88692e+06	1.27727e+06	1.95798e+06	2.17098e+06	2.61855e+06	3.22062e+06	2.84635e+06	2.64439e+06	1.19717e+06
P01701	IGLV1-51	188	2871233	911228	538613	436278	3.9606e+06	284474	534184	228089	810710	281674	1.17282e+06	469143	244844	222061	676214	350640	595065	191254	332004	267595	313862	316616	269865	656896
P01703	IGLV1-40	178	726570	398686	363505	486022	593140	340362	101991	101216	482720	NaN	1.02207e+06	330763	522486	719737	384408	452254	161590	665790	327694	264796	637974	545913	769342	320038
P01704	IGLV2-14	291	76028.9	49799.7	45712.9	34957.1	56689.3	34341.6	65615.5	46756.9	NaN	141224	218833	27399.5	70951.5	120033	49192.8	127103	70133.6	32781.8	146446	48885.2	665531	97859.1	161746	27590
P01705	IGLV2-23	181	523618	453162	194976	493829	515843	NaN	478412	236330	125233	NaN	813883	962347	429689	540027	188826	625968	236260	122624	198503	164045	952784	492357	414299	119170
P01706	IGLV2-11	160	1.36475e+06	485686	2.92375e+06	756464	758697	1.44466e+06	342654	229074	1.65056e+06	2805462	1.15959e+06	887999	588551	128304	396273	312128	213746	755201	414625	384584	569488	567780	553073	189131
P01709	IGLV2-8	167	1.54423e+06	232038	1.39546e+06	776065	769010	NaN	1.27533e+06	241693	315357	502246	647546	386944	473531	853968	316817	855842	341752	301953	533249	456815	875787	456000	1.02458e+06	415326
P01714	IGLV3-19	102	7.93062e+06	2228170	2.38043e+06	1684551	2.13787e+06	1.91089e+06	2.44093e+06	1.10395e+06	1.81073e+06	1591405	2.86147e+06	743926	2.96842e+06	1.83371e+06	1.36436e+06	2562599	1.96035e+06	943514	1.52733e+06	2.17487e+06	3.30877e+06	6708477	3054700	589043
P01715	IGLV3-1	228	1.08873e+06	259057	539004	180881	1335347	164974	191496	64848.4	408620	203931	658210	497192	155191	169708	336525	420774	157536	88782.5	528264	181243	198564	165848	201573	119106
P01717	IGLV3-25	87	5584679	2609876	3.32433e+06	1.38499e+06	3491976	1310481	2.14885e+06	1.76262e+06	2.5979e+06	1872358	4.05839e+06	2.34008e+06	3.04135e+06	2.35151e+06	3.26646e+06	3.74572e+06	1.70848e+06	1.83352e+06	3.07973e+06	2.78398e+06	2263731	2.83675e+06	3.00381e+06	1.11201e+06
P01718	IGLV3-27	168	1.21964e+06	416094	736609	730118	774826	NaN	370590	187722	570246	274917	549428	NaN	991446	433436	306852	525195	23585.3	406127	717258	413953	797666	1.05049e+06	1.08566e+06	303854
P01721	IGLV6-57	143	938799	522450	3626.59	772010	2.37566e+06	2.41385	124878	343747	610110	800366	1.55091e+06	1927.78	2.3986e+06	1.28441e+06	1.30424e+06	2.97067e+06	965016	652312	1.79162e+06	763681	3.48639e+06	47473.7	2.4663e+06	1.40503e+06
P01742	IGHV1-69	81	7.46805e+06	3.96808e+06	4.72573e+06	2033269	5226139	3.94115e+06	2739669	1.41647e+06	4372710	2.40567e+06	3.11153e+06	1.79441e+06	1.84539e+06	4206801	2.51237e+06	1.71877e+06	2317976	3519865	3.18329e+06	3.38989e+06	4146788	3.47739e+06	4.54341e+06	1907909
P01743	IGHV1-46	259	236216	109841	134633	112166	352019	87611.8	193756	13257.5	85726.3	94341.9	295415	104073	215722	107800	120147	9676.34	88700.2	139940	151661	132422	205285	70486.1	162902	76696.4
P01762	IGHV3-11	316	158914	53336.8	172251	37652.8	71530.2	30906.2	12279	19943.5	21832.6	39220.4	15014.3	46810.5	32347.2	33624	NaN	58354.9	9598.96	6770.33	42895.7	17831.5	30777	47046.7	70534.4	16142
P01763	IGHV3-48	344	6388.1	NaN	134182	15592.2	23056.5	21911.9	10317.9	15725.3	NaN	NaN	40962.4	31058.3	47205.1	NaN	NaN	33589.2	39642.2	2358.61	NaN	13556	106182	38195.2	138337	88559.5
P01764	IGHV3-23	271	176345	91655.3	119254	54201	158149	177224	85901.4	38384.7	66936.2	107392	232411	40780.5	132244	94553.4	32138.7	135453	79203.3	184131	96260	98290.1	187169	18710.1	156180	38852.4
P01766	IGHV3-13	145	1.34989e+06	1.2216e+06	1.00493e+06	1.61044e+06	1.87853e+06	1.30226e+06	874003	373116	265228	664159	543157	1.76424e+06	819033	738816	1.17508e+06	761605	445242	444385	438512	547744	910195	1272827	866061	409428
P01772	IGHV3-33	226	393018	171869	203008	98636.7	207154	137145	71627.1	143639	169169	105416	317070	137689	120721	220237	249427	257121	293431	482583	374138	233191	591476	555153	499093	181567
P01780	IGHV3-7	23	28042546	19120230	22712472	23476674	32985524	29642234	25677232	12110963	21418192	16937226	20470586	14842413	19292938	22254860	18583730	25855384	18501962	12212222	27278466	18824848	27113434	21624920	25647072	11769110
P01782;P0DP04	IGHV3-9;IGHV3-43D	128	2.1844e+06	1.46701e+06	1.26538e+06	1.34686e+06	2663316	1.65596e+06	1.22255e+06	479827	1.67316e+06	1.04559e+06	429381	1.78376e+06	1.25657e+06	899077	1.56351e+06	1.25425e+06	736012	229643	987236	1.06018e+06	1.36096e+06	1.37446e+06	785310	648392
P01817	IGHV2-5	116	1.16432e+06	2.30932e+06	3.32327e+06	3.82242e+06	2.33991e+06	1.43623e+06	2.083e+06	50300.3	2.93062e+06	3223694	1.01388e+06	40843.5	2.61751e+06	1.25551e+06	661801	1.90873e+06	1753490	1.71819e+06	1.09765e+06	1.15847e+06	1.39335e+06	837069	1.63364e+06	1.01376e+06
P01833	PIGR	254	95988.4	73155.1	80735.6	66779.6	48471.7	58529.3	62656.7	133598	84386.4	62565.5	64174.4	182207	50513.5	110747	151558	146196	259279	223490	283521	190059	129191	158374	193547	308334
P01834	IGKC	17	56849908	30372358	33543568	26130138	45401756	39542648	35168456	10814903	49758348	25548064	30473556	19905554	23268844	33904500	33162842	34332460	26195976	23793540	31139784	35333544	32577040	22807036	31284160	22728094
P01854	IGHE	419	NaN	20604.9	NaN	167.066	24962.4	NaN	NaN	NaN	NaN	NaN	NaN	NaN	NaN	NaN	NaN	NaN	NaN	NaN	1754.51	NaN	NaN	1070.48	NaN	NaN
P01857	IGHG1	2	372488544	155288768	167068880	126515744	367780448	237194080	211556256	87767816	300965824	160064736	172567792	170076368	148974944	173050752	149838400	188226416	185418480	176932208	126111496	164252768	141816608	174730464	141877184	99515112
P01859	IGHG2	21	27024858	24382788	25360842	31928532	58660916	25833390	17553974	2165619	29377482	14458937	32263694	29429028	25586818	36941436	19394578	17760256	10879151	15996388	22341370	30398798	36840388	9991488	36979284	12215087
P01860	IGHG3	5	147497056	102794328	116187168	88117544	189696928	145042560	109736456	38877284	171481616	83035960	150823872	99087736	91559592	152785984	124387480	143017632	131824944	100319968	94164592	119373272	131253952	115748720	108584024	73035600
P01861	IGHG4	42	35445148	25286748	8470209	9849124	16338839	16274135	3911172	645802	40128080	28297666	10599696	10130433	11208935	11098083	25302436	8418525	1.17291e+06	13280835	28470874	6.82173e+06	11374307	15581198	16015380	2.69145e+06
P01871	IGHM	15	64390032	20749260	85885880	48326252	2.61334e+06	37752880	48529568	33575768	52656596	29266388	47025660	24417982	45654152	43205968	44208984	75768040	94751736	30153534	91513624	71466192	83707408	67652088	104602592	53122192
P01876	IGHA1	8	276483328	66752096	109950584	98947312	105383264	155561744	110581472	45915612	132552208	61157128	107971984	73546528	165730736	104199616	48991976	200848592	73279656	155481872	109118688	195335376	86928024	107246080	91858200	40294176
P01877	IGHA2	12	200930896	51986156	76384104	69339432	71389808	61425212	72436840	29965810	89645648	24408160	73837440	47692804	103556184	75783136	47669800	135187264	51135468	117386000	73619952	137748640	71446368	89398176	90006352	28872780
P01880	IGHD	211	667604	156257	119385	253424	1.47616e+06	1.03484e+06	987014	493418	81803.3	93283	170494	375899	480378	209200	119026	1.06113e+06	3.82693e+06	67721.2	121602	307687	226722	1.81109e+06	348323	91028.3
P01889	HLA-B	350	15368	18329.5	35995.9	18642.3	13411.1	NaN	28939.3	17853	NaN	41913.4	21968.2	NaN	31323	52684	NaN	NaN	15842.3	NaN	45385.1	23685.8	10925.8	NaN	45441.6	15759.3
P01903	HLA-DRA	420	3932.56	NaN	6150	NaN	NaN	NaN	2627.15	NaN	NaN	NaN	NaN	NaN	982.493	NaN	NaN	NaN	NaN	749.773	NaN	1765.9	NaN	NaN	NaN	NaN
P01911	HLA-DRB1	421	NaN	NaN	1861.54	NaN	NaN	NaN	NaN	NaN	NaN	NaN	NaN	NaN	NaN	NaN	NaN	NaN	NaN	NaN	NaN	NaN	NaN	NaN	NaN	NaN
P02452	COL1A1	422	NaN	NaN	NaN	NaN	NaN	NaN	NaN	NaN	NaN	NaN	NaN	NaN	NaN	NaN	NaN	NaN	NaN	NaN	NaN	NaN	NaN	NaN	NaN	NaN
P02461	COL3A1	135	NaN	NaN	954197	3.9399e+06	NaN	NaN	1.11844e+06	1.87833e+06	NaN	NaN	NaN	1.17347e+06	1.31135e+06	1.04631e+06	1.17725e+06	1.14588e+06	814315	2.14997e+06	1.49189e+06	1.31822e+06	1.40501e+06	1509236	1.13869e+06	1.13513e+06
P02545;P20700;Q03252	LMNA;LMNB1;LMNB2	423	NaN	NaN	NaN	NaN	NaN	NaN	NaN	NaN	NaN	NaN	NaN	NaN	NaN	NaN	NaN	NaN	58927.4	NaN	NaN	NaN	NaN	NaN	NaN	NaN
P02647	APOA1	7	76656464	87407472	61093908	83771288	107253928	97443552	96803896	113871240	109040304	88241576	95740560	115188104	113227248	120702808	123151208	111862248	111581200	124249160	81453440	74019104	124301416	111285288	136913152	100053760
P02649	APOE	48	26313678	9346420	8.25914e+06	14478708	10697863	11113147	9143122	8751330	5183545	8082111	12035349	6916888	10369817	8464205	11828935	10065869	10079192	11181603	8568919	13551033	6.78816e+06	11300329	7.71471e+06	8481853
P02652	APOA2	49	10284241	9477592	6.84029e+06	12917981	11001441	7.0894e+06	9829758	9506011	14851496	8353404	9187253	18071790	11421739	11736544	10162630	8264237	9529508	9330342	9506618	5084628	8295496	14859120	12186359	7.53008e+06
P02654	APOC1	109	1.53044e+06	1.40525e+06	1.60496e+06	2.74929e+06	1.20669e+06	1.93273e+06	2464722	1.73669e+06	1.84776e+06	2.35353e+06	1.9975e+06	4.0911e+06	3.44131e+06	1723918	1.43865e+06	1.21157e+06	2.14183e+06	1.20358e+06	1.44679e+06	1.02682e+06	2.06612e+06	3.05503e+06	2.4487e+06	1.09373e+06
P02655	APOC2	115	2.72867e+06	1.60008e+06	2.11042e+06	1.81204e+06	1.09338e+06	1.83429e+06	2.097e+06	1.16187e+06	1.22222e+06	2078280	1485278	2275655	1842554	1.28761e+06	1.14099e+06	1.15096e+06	1.07044e+06	1.80364e+06	588105	1.71259e+06	1.37369e+06	3014717	1.12436e+06	1.26063e+06
P02656	APOC3	127	1.5422e+06	1.50124e+06	1.18939e+06	1218618	707268	491421	1625925	1.43339e+06	689776	1.29629e+06	1.27049e+06	1.08228e+06	1.66284e+06	1.26805e+06	1.57882e+06	1.86524e+06	1260573	1.14275e+06	838418	1.18956e+06	1.70188e+06	1.89745e+06	660918	834113
P02671	FGA	11	62183688	77962584	62521224	50951272	59661540	77037688	55928372	82854832	59307388	84423184	71956264	76920280	72956864	73911720	76911648	70648176	82403848	66810948	82271096	65767164	83321928	74330480	76335704	142631008
P02675	FGB	10	66113924	77186896	66873164	55076848	64485532	77667560	61417424	85837208	60214796	67697960	78705400	71300984	78280248	78772968	73834296	80428960	82285144	78078656	78315568	73547224	81217200	81418960	77350336	144606720
P02679	FGG	9	77491768	99164008	79251088	65319516	77364328	101719424	70047840	103425704	74107056	96832112	85638072	90829696	93320216	106554880	93924608	103669064	98916224	93189368	101642760	89529400	103030304	99130848	97650656	182135168
P02730	SLC4A1	287	44555.6	162755	133143	49664.6	42298.2	55392.6	90814.5	133583	69424.4	157586	77585.7	14977.6	17158.5	307293	57412.2	61560.7	67356.1	34767.3	516352	72525.9	72685.6	29263.8	60476.2	26521.3
P02741	CRP	153	334332	1.75712e+06	114153	147790	889989	165371	136429	1051326	50725.5	142611	2.45328e+06	710067	6025436	1.31151e+06	199868	739167	214624	86139.1	1265451	706949	3.92318e+06	4644159	973940	3.84336e+06
P02743	APCS	92	1.97975e+06	3.90894e+06	2282877	2329194	3.24422e+06	2.6838e+06	1.40716e+06	2143141	2055529	1.57299e+06	2.48199e+06	3.36863e+06	3.7374e+06	2.31985e+06	1.87082e+06	2.93669e+06	2171505	1.48274e+06	2.55068e+06	2.50328e+06	3.2e+06	2.95656e+06	2756759	4048195
P02745	C1QA	66	5.04122e+06	4632705	4.48515e+06	5.50695e+06	5541706	6.92238e+06	4410717	3.27844e+06	4085658	4279529	3107471	5130679	4614143	3.97506e+06	3.99171e+06	4724127	4.82745e+06	4.93788e+06	5640040	4446709	4.89841e+06	7057214	6.64402e+06	6749236
P02746	C1QB	83	3250047	3.00248e+06	3.26782e+06	3402340	3.17426e+06	3.45409e+06	2.73815e+06	2.06259e+06	2.41715e+06	3.18756e+06	2.26249e+06	2.85494e+06	2.87685e+06	2579498	3173026	3.18369e+06	3.19451e+06	2.67586e+06	3.55008e+06	2681980	3.3118e+06	3667023	3.09686e+06	3.59263e+06
P02747	C1QC	79	2.90752e+06	4873404	4.08499e+06	2.73451e+06	3.42811e+06	4591899	3.44676e+06	2.48413e+06	3.27391e+06	3.67026e+06	2.06923e+06	3219495	3.20549e+06	5.26757e+06	6.04001e+06	2.08341e+06	3.20794e+06	3.00667e+06	3.92098e+06	2.31782e+06	3.51221e+06	5.00247e+06	3.58081e+06	4029917
P02748	C9	57	5097154	7378712	4.13744e+06	6388615	6.29744e+06	6.95002e+06	3.81994e+06	8.2961e+06	5.33473e+06	6184833	6414419	5174017	7489856	5309487	5.4911e+06	7237730	5259376	5.51335e+06	7505413	5.71321e+06	9368992	7481490	3.85695e+06	12985595
P02749	APOH	65	5520508	6.60221e+06	5.52139e+06	6.74135e+06	8.22642e+06	6.70229e+06	8002908	4.10583e+06	5.90302e+06	6770870	7.25622e+06	6.83686e+06	6905200	3.01521e+06	4230766	3820834	3.8863e+06	4.44722e+06	4.14278e+06	4697973	4.75154e+06	4.97147e+06	5.93511e+06	4.4092e+06
P02750	LRG1	104	980819	1917299	1.23695e+06	2.18514e+06	1.9721e+06	2.21978e+06	2.37527e+06	2.47136e+06	1.77038e+06	2.00221e+06	3.13452e+06	2.08539e+06	2476667	1.3876e+06	1.50833e+06	1.71873e+06	1.75718e+06	1.7121e+06	2.49554e+06	2035987	2.7336e+06	1.77297e+06	3.15689e+06	5.01017e+06
P02751	FN1	41	13369396	15594972	15874195	9583435	4335995	11554031	15386825	12181832	13657417	14656380	8826443	10762178	9883084	11470077	14191223	10209470	12270042	12800048	9219087	10973922	9183180	11583041	12638010	9666901
P02753	RBP4	82	2.74106e+06	2.08325e+06	3.63677e+06	4.06994e+06	3.91353e+06	4.43053e+06	3223606	3.32324e+06	2.45136e+06	3.42513e+06	2.8926e+06	6.57709e+06	3.53475e+06	2.63392e+06	2.58006e+06	3.88577e+06	2756312	4829520	4.0398e+06	2226113	2.25773e+06	3485582	3.13944e+06	2.49137e+06
P02760	AMBP	68	5868780	5039491	5.97472e+06	5.16977e+06	4.63082e+06	3.38791e+06	4153316	4.42964e+06	3.17465e+06	4281217	3.68431e+06	4.21835e+06	4933397	3835052	4196599	4865954	4.33859e+06	5.10303e+06	4.62548e+06	3.70895e+06	3.24254e+06	4279542	3.95922e+06	4562966
P02763	ORM1	62	5.40239e+06	5.58251e+06	3.43612e+06	5686836	5.79682e+06	5172259	5536674	11533623	6.19359e+06	5.68001e+06	15175660	5.73141e+06	11035729	6.79636e+06	3.53783e+06	9114190	4.86388e+06	6321146	4450894	5.04391e+06	6337100	6289413	7513983	9312389
P02765	AHSG	54	11667567	10636969	7.31387e+06	8942962	8889415	7.25716e+06	2.65467e+06	5.47248e+06	10100373	11972527	8.19556e+06	14179734	6994121	6947132	5.99948e+06	7826538	5.22337e+06	9385779	6.3708e+06	7.24737e+06	7.57671e+06	8652488	9785050	5.19746e+06
P02766	TTR	58	5.50574e+06	4.58016e+06	5968265	7655534	7094696	7.39105e+06	6236277	6.98821e+06	6508724	8641799	7.1493e+06	10917291	5129842	6525769	6.00191e+06	4.04627e+06	4772590	9899851	8653902	5.44621e+06	4978333	6.20811e+06	5556605	3.89739e+06
P02768	ALB	1	580799360	546863808	438680992	483457024	710005184	567482496	678361024	536415136	697669184	752833920	641616128	645072064	500263424	284534176	448302048	421611520	390322304	408951648	385967136	448289920	502425696	456536288	429450528	410375936
P02774	GC	30	15861163	14324392	12463821	17881096	22640298	21221416	19734348	21523234	15680195	24215850	16404582	28085964	16982050	7.41786e+06	9687197	10950854	9583601	13152564	11906346	10798480	14211406	13417703	15296668	17230962
P02776	PF4	238	34340.6	174501	256892	811374	182441	90802	57010.6	274834	320724	321234	39682.3	179188	235188	401248	NaN	62057.8	48215.1	32500	356932	38287.9	87792.4	71604.4	240823	145761
P02786	TFRC	241	150888	108082	124161	141951	206183	193718	122587	245992	211650	113017	208183	175976	92347.5	125389	115468	164402	102835	245960	81026.7	175569	192596	128505	353307	123671
P02787	TF	6	123635216	112031832	117059696	128382552	131653824	132929008	133048616	110325104	164569648	115624376	119899336	147156752	111936472	82349688	105497392	82944016	82048576	109465008	86975768	103876288	100462520	94396792	131753520	83975144
P02788	LTF	333	18910.6	17376.8	25037.8	4031.17	14042.3	30.3449	27554.5	28947.8	27673.8	NaN	25585	22514.9	26169.6	28378.1	18575	14327.2	31903.9	24305	23030.1	15755.6	51529.9	58617.4	24867.2	31127.9
P02790	HPX	16	41165148	47234544	44622284	45448080	53603640	41916088	50777936	57603360	43577764	45209872	60469228	48498432	52382784	44000136	42506628	44230752	36929108	52817380	53365900	44202660	51738904	44586504	54636516	56293840
P02792	FTL	424	NaN	NaN	NaN	NaN	NaN	NaN	NaN	NaN	NaN	NaN	4407.12	NaN	5386.12	9938.18	NaN	NaN	6143.33	4464.22	NaN	19037.1	NaN	4383.38	NaN	NaN
P03951	F11	222	248558	192931	201192	217587	259089	233365	221432	304420	84723.6	302584	286007	197074	244761	248878	284558	201961	164864	225988	191914	313251	210415	199593	198079	208864
P03952	KLKB1	99	2.52954e+06	1.98719e+06	2.10593e+06	2.20548e+06	3145235	2.57602e+06	2279020	2.27076e+06	1.95052e+06	1.25258e+06	2373968	2.2917e+06	2.08985e+06	1.51141e+06	2.01298e+06	1698047	1.43741e+06	1.91173e+06	1.62368e+06	2520490	1895067	2.11794e+06	2.40268e+06	1.86174e+06
P03956	MMP1	425	NaN	NaN	NaN	NaN	NaN	NaN	NaN	NaN	NaN	NaN	NaN	NaN	NaN	NaN	NaN	NaN	NaN	1607.23	NaN	NaN	NaN	NaN	NaN	NaN
P04003	C4BPA	35	12744396	14019670	15893300	12810466	6863903	14788645	11408166	16862330	11301165	12448363	11090837	10650308	18181122	13615876	14672207	14180877	14104807	13715469	15096008	14767273	12739284	13384476	12211308	19855488
P04004	VTN	70	5.2598e+06	5.61744e+06	3997363	4.51596e+06	6.14258e+06	3.67805e+06	4217837	3.99906e+06	4390680	5826551	4.87376e+06	7997326	4544628	3.86757e+06	3.80031e+06	3.35682e+06	3.59818e+06	4.25697e+06	3821909	4581971	4.06257e+06	4736519	4.21997e+06	4229508
P04040	CAT	331	45429.6	22651.8	27272.2	20914.2	47517.5	43949.5	30448.9	24842	16009.7	36012.3	46799.7	NaN	9775.54	42475.4	12546.4	16693.6	38768.8	22862	111175	26382.9	37809.6	12578.7	20267.3	NaN
P04070	PROC	204	303664	324634	373391	411420	435020	314931	439633	277585	235733	262595	264593	367237	298027	276397	486663	213286	223795	288780	257537	340490	292451	320596	326248	211801
P04075	ALDOA	338	71545	26594.7	24602.5	14857.9	24416.7	25153.2	NaN	41716.6	28560.6	20437	22134.8	18745.1	22640.7	16248.3	14104.7	20985.2	18008.8	20883.4	43322.1	23765	16913	27823.6	43378.3	19868.2
P04083	ANXA1	426	NaN	NaN	63361.3	NaN	NaN	NaN	NaN	NaN	NaN	NaN	NaN	NaN	NaN	NaN	NaN	21936.3	NaN	173470	NaN	NaN	97264.1	405687	21302.8	19267.8
P04114	APOB	29	11448436	15358343	23237790	21474440	13552405	15372634	23373850	8927405	12347508	13725183	14881350	25014990	18449662	18370708	20843806	20761862	25253080	12717731	12752713	24154648	15770745	20380124	20552582	13980286
P04180	LCAT	231	202935	189454	200060	246538	316361	221438	155556	115349	185666	243344	168708	157504	182629	137696	170355	159529	178865	248178	194068	213977	198710	229521	247213	184696
P04196	HRG	61	5388914	7554833	6224715	6223039	3.52133e+06	7.75521e+06	5.75827e+06	6.24291e+06	8492856	9708807	5758935	4576891	5566406	5.50243e+06	5.52725e+06	6087852	4960467	8.02152e+06	6.69286e+06	8286093	5.29767e+06	5.36462e+06	7692162	5278734
P04211	IGLV7-43	94	3.88363e+06	994987	7737676	2.31909e+06	4051688	1394940	2.15336e+06	541270	2781506	1.91806e+06	2.53821e+06	1968833	2357780	3089524	2.63284e+06	4.17319e+06	828319	1.14702e+06	3450005	1.23797e+06	2.09317e+06	1157911	4573088	1.34305e+06
P04217	A1BG	47	11778660	10845155	8406057	10183449	14915557	11818069	8.28139e+06	11166883	10889501	12125019	11085773	9092343	9447108	7347463	7964755	7.37196e+06	6983476	11005734	9754792	7.34821e+06	8747847	9894665	9478236	9737391
P04275	VWF	198	270646	664620	553951	116316	330094	368152	342346	735216	333238	305312	308681	423895	307724	415436	336961	312042	479684	382803	749772	205506	270822	551295	295306	349245
P04278	SHBG	243	85419.9	105246	180580	234148	113573	459698	136291	230465	194837	111153	142671	382954	136846	101477	183512	139601	187632	146588	137497	62639.4	230266	133510	305700	158838
P04406	GAPDH	370	16143	15772	12758.2	2754.49	NaN	7786.23	6767.46	20450.4	NaN	NaN	27688.2	NaN	NaN	51540.3	22323.2	NaN	10441.6	8914.56	16468.2	12707.6	37627.2	4335.97	11403.3	9811.28
P04430	IGKV1-16	180	469162	320488	274457	1.39991e+06	1.19283e+06	383265	511558	33115.8	188156	407625	998142	798997	422721	258542	420675	11363.7	282464	554041	422802	743521	1.185e+06	665658	969038	365980
P04899	GNAI2	364	76.4076	4857.42	39259.6	26343.1	4424.1	70153.3	55822.6	17508.3	7541.12	NaN	10139.4	NaN	NaN	NaN	10932.7	NaN	13729.2	14990.2	23457.4	13093.7	15711.6	13114.6	18444	4165.85
P04908;P0C0S8;P16104;P20671;Q16777;Q6FI13;Q7L7L0;Q8IUE6;Q93077;Q96KK5;Q96QV6;Q99878;Q9BTM1	H2AC8;H2AC17;H2AX;H2AC7;H2AC20;H2AC19;H2AC25;H2AC21;H2AC6;H2AC12;H2AC1;H2AC14;H2AJ	427	67878.3	2.24935	11210	3505.03	NaN	NaN	19909	1580.87	NaN	NaN	NaN	NaN	15543.4	NaN	140943	NaN	181580	NaN	NaN	NaN	NaN	NaN	NaN	6827.51
P05023;P13637;P20648;P50993;P54707;Q13733	ATP1A1;ATP1A3;ATP4A;ATP1A2;ATP12A;ATP1A4	428	NaN	NaN	NaN	NaN	NaN	NaN	NaN	NaN	NaN	NaN	NaN	NaN	NaN	NaN	NaN	NaN	NaN	NaN	NaN	NaN	NaN	NaN	NaN	NaN
P05090	APOD	123	1.38779e+06	1.20407e+06	1.11889e+06	1.30033e+06	909773	1.08856e+06	1.40793e+06	1907366	1.67408e+06	1.17377e+06	1.2544e+06	1.0648e+06	1.36959e+06	1.22476e+06	2.65591e+06	1.99624e+06	1.90175e+06	1428923	3.02995e+06	1.04259e+06	1.22349e+06	1.11651e+06	1.65112e+06	1.35575e+06
P05106	ITGB3	334	17763.4	26201.2	60949.8	37352.5	63120	11888	65278.9	20613.8	54816.5	54874.4	155721	10425.6	14136.5	29683.2	24102.5	NaN	24320.1	14687.1	40974	20964.8	24707.5	20572.9	35002.1	17085.4
P05154	SERPINA5	194	387462	309578	371973	254485	413545	342465	493006	382427	413184	410736	339900	400023	299886	345557	433772	348034	295383	279556	358503	354994	235589	393828	338593	244139
P05155	SERPING1	36	9200235	10560652	13495837	14258689	14920121	12998173	12135855	15156030	10992088	15526493	13165316	11287853	13447940	12887932	13295980	12698458	13312617	12467217	13956152	11901771	11761270	10549061	9766936	15575368
P05156	CFI	120	1.48173e+06	1.6987e+06	1423958	1.29401e+06	1885278	1.76969e+06	1.14633e+06	1.34019e+06	1.10118e+06	1.66136e+06	1.5675e+06	1.36087e+06	1.56011e+06	1.65784e+06	1.11425e+06	994597	1.06364e+06	1.05066e+06	1.09962e+06	1.45221e+06	1.3829e+06	1.42581e+06	1.03399e+06	1.74958e+06
P05160	F13B	150	452266	841728	819830	888341	1.17807e+06	988756	1.09823e+06	1.01641e+06	775563	768025	717402	728866	857812	562515	580426	703990	568895	700577	924397	659868	591426	530603	627636	906787
P05164	MPO	401	NaN	NaN	10465.7	1676.77	7223.69	NaN	NaN	NaN	3530.15	8071.78	8015.08	NaN	5977.47	6.70298	NaN	NaN	11580.9	5334.09	NaN	NaN	37387.7	192632	6046.56	NaN
P05452	CLEC3B	205	493688	429623	330384	511689	297399	301270	331651	320195	399714	422659	299590	286677	274322	341349	271011	511234	296286	263472	386484	210722	201122	262933	291660	241864
P05543	SERPINA7	133	1.39948e+06	1.225e+06	848670	918199	1.24362e+06	1.26471e+06	1.14747e+06	1.14755e+06	1.36255e+06	1.45594e+06	712641	1.60578e+06	1.05352e+06	775030	1301504	1.10389e+06	1.09056e+06	875538	952487	1.15675e+06	1169099	1250801	1.23882e+06	996819
P05546	SERPIND1	50	8927570	8220361	8595057	9722580	11566132	9831513	6465551	11980999	10409635	11864629	8920768	12431426	8697419	7.34672e+06	11904064	8325378	9113657	12241109	8423781	8881873	8904873	11290791	12076295	10230993
P05556	ITGB1	429	1460.99	NaN	4849.45	5283.85	626.777	NaN	6370.07	NaN	4664.32	NaN	NaN	NaN	NaN	1107.79	NaN	NaN	2171.24	NaN	1399.61	834.241	NaN	2081.48	NaN	NaN
P06276	BCHE	169	360263	511680	701722	455916	583008	533218	515481	629518	429429	614903	588054	393836	367047	684901	427757	491208	504872	421985	505063	455015	342797	353588	330729	347094
P06312	IGKV4-1	118	2.64994e+06	854511	1.99837e+06	1.09505e+06	1.83192e+06	1.69141e+06	2734709	688906	1.22973e+06	27346.3	1.59188e+06	397144	1.64955e+06	5599682	2.90305e+06	1.81961e+06	957630	740637	1.65269e+06	763963	1.86031e+06	960705	1.38158e+06	1.316e+06
P06331	IGHV4-34	59	12287846	5725985	4072920	3.032e+06	4750967	4.00774e+06	6267257	1.68429e+06	4614256	4.8508e+06	14366543	5.49368e+06	8110729	8419572	10068504	9870943	8710201	5737204	7.55904e+06	3.9365e+06	6025170	10559640	7769237	7.03269e+06
P06396	GSN	55	8.06048e+06	6.77572e+06	7206534	8529881	6748966	6.99713e+06	7.08081e+06	5740842	9535597	6794048	7.36225e+06	6.35283e+06	5371775	5.82329e+06	6342356	6780792	8151842	7421161	6.56466e+06	5689924	7105146	4.4715e+06	5963272	5068110
P06681	C2	114	1.77792e+06	1.40527e+06	1.4686e+06	1.61979e+06	2.21925e+06	1.88789e+06	1.49083e+06	1.68878e+06	1.58777e+06	2.1518e+06	1.46083e+06	2240914	1.52911e+06	1.59931e+06	1.88265e+06	1.27202e+06	1.38398e+06	1.65566e+06	1.39537e+06	1.75966e+06	1.77859e+06	691800	1.4063e+06	1.70738e+06
P06702	S100A9	267	86464.2	116708	152669	75292.5	61221.2	70376.8	125489	94378.5	114753	119076	111283	74267.6	78842.5	131821	199709	175528	106368	73316.8	66256.3	78557.2	80481.6	202147	56210.1	121884
P06703	S100A6	430	NaN	4019.92	5241.46	1396.68	NaN	NaN	NaN	NaN	1799.66	NaN	NaN	NaN	11933.5	NaN	NaN	NaN	NaN	NaN	1529.53	NaN	NaN	NaN	NaN	NaN
P06727	APOA4	46	9727752	7238600	14525627	11611735	6809115	6612857	9046458	14082857	8.26078e+06	13478296	13683458	10694484	7751345	10054113	12046621	10110979	9363107	10212368	18129292	8226821	12326073	7465671	7.59582e+06	9527722
P07195	LDHB	262	151967	129983	159231	120069	69067.1	94438.5	91653.3	227894	121654	228606	74759.9	110379	89348.6	85484.8	94244.7	103012	106766	118114	49370	68288	73793.4	136296	130168	68591.2
P07225	PROS1	80	3.26075e+06	3477195	3.41727e+06	3.83305e+06	4.41546e+06	4840472	3182886	4035819	3.31361e+06	4.06703e+06	2.79633e+06	3062128	3.99502e+06	2459113	2.82985e+06	3.18955e+06	2.9826e+06	3.33995e+06	3384554	4.10188e+06	2.86001e+06	3.14107e+06	3021897	4414419
P07237	P4HB	313	36706.3	NaN	NaN	27755.9	16332.2	38695.5	43446.9	127907	32857.7	NaN	32065.5	5042.75	22975.9	NaN	181534	NaN	56007.1	36015.1	43626.3	NaN	42244.4	36961.1	45977.2	35277.2
P07311	ACYP1	431	NaN	NaN	NaN	NaN	NaN	NaN	NaN	NaN	NaN	NaN	NaN	NaN	NaN	NaN	NaN	NaN	NaN	NaN	55359.6	NaN	NaN	NaN	46625	NaN
P07339	CTSD	320	53671	16150.5	33655.2	22437.7	53357	32981.3	28793.7	NaN	28029.4	107389	29261.7	22949.9	23231	70342.3	NaN	NaN	34224.5	33818.6	12309.4	50311.9	22546	55489	41809.3	43949.4
P07355	ANXA2	389	19548.5	4240.23	6519.61	NaN	NaN	1918.32	3305.47	4112.88	3546.9	13331	2414.22	NaN	6156.9	23511.9	68523.9	13805.1	6590.39	NaN	9291.81	NaN	6336.68	2684.8	NaN	11679
P07357	C8A	139	903354	974511	728027	1.04666e+06	1.08118e+06	1.06157e+06	742987	953652	916949	1.27e+06	1.24671e+06	1.01306e+06	1.11607e+06	1.04847e+06	749210	597234	762212	858878	467586	999366	761458	1.0623e+06	1.01912e+06	983740
P07358	C8B	117	1.42683e+06	2.0149e+06	1361039	1.62751e+06	1.50233e+06	1.56291e+06	1.09731e+06	1.98442e+06	1.43229e+06	1.59521e+06	1.99231e+06	1.20942e+06	1.89399e+06	1.7653e+06	1.47364e+06	1.12139e+06	1.28871e+06	1.4542e+06	847250	1.53735e+06	1.28703e+06	1.52983e+06	1768840	1.55071e+06
P07359	GP1BA	248	246440	117400	167318	152638	129098	167897	159322	126660	130404	135011	168369	66050.8	131286	185551	167780	100350	132843	159808	213572	75269.7	119160	108698	128279	128039
P07360	C8G	108	1.6552e+06	2.04366e+06	1.4324e+06	1.29909e+06	1.75424e+06	1.77347e+06	1.35906e+06	2.10158e+06	1.76053e+06	2.27964e+06	2263861	1.57506e+06	2.42616e+06	2.35704e+06	2417042	1.32124e+06	1.25662e+06	1.78612e+06	947186	1.9427e+06	1.88437e+06	2151098	2392091	1.93519e+06
P07477	PRSS1	105	8289996	5.33e+06	3343628	2.07997e+06	962279	1.83054e+06	2.48448e+06	13866069	1.25743e+06	6.94583e+06	2.29681e+06	1.82192e+06	1.15181e+06	9595397	7.18713e+06	1.8947e+06	1.71834e+06	935806	3686810	947170	3198087	633218	622261	1.27269e+06
P07737	PFN1	284	68077	108424	195778	106419	66312.2	31921.7	188658	117650	114624	167250	46248	23245.6	64531.9	28525.8	14217	39725.9	59784.5	32683.3	74708.5	48145.8	74145.6	61575.7	151346	7656.88
P07996	THBS1	203	168741	420331	311823	377161	234947	129154	255252	351115	409393	471104	296918	412995	252034	302466	216881	255427	271758	322198	355128	276132	410260	401874	515715	187162
P08123	COL1A2	432	18844.6	NaN	34864	82963.8	NaN	NaN	65038.1	NaN	79197.8	3.50062e+06	NaN	NaN	NaN	14.8789	NaN	NaN	NaN	NaN	NaN	NaN	NaN	6454.87	NaN	NaN
P08134;P61586;P62745	RHOC;RHOA;RHOB	433	1643.16	12903.1	22949.8	9307.76	6785	NaN	14086.2	6283.48	11198.9	NaN	NaN	NaN	NaN	NaN	NaN	NaN	NaN	NaN	3426.73	NaN	3065.76	NaN	13960.1	NaN
P08185	SERPINA6	96	1.79948e+06	2.72885e+06	1.63214e+06	2.52655e+06	2.58357e+06	2567869	2.98052e+06	2.55153e+06	1.74787e+06	2425756	1.94547e+06	5499408	2.24267e+06	2.14019e+06	1.88695e+06	1.59086e+06	2.00096e+06	1.94093e+06	2.18146e+06	2.51343e+06	1.78933e+06	1811169	1.81206e+06	2.12264e+06
P08253	MMP2	340	39438.7	13215.1	12296.6	21496.7	18636.1	26234	23155.6	10822.7	37028.8	20944.4	15207.9	20487.7	20064.3	13257.5	16763.8	21738.2	11793.9	27105.9	23463.8	30584.8	11901.8	8756.05	3343.17	5048.13
P08254	MMP3	434	321455	NaN	NaN	NaN	NaN	NaN	4090.96	1050.1	NaN	45985.9	942.263	NaN	NaN	NaN	NaN	NaN	NaN	15453.9	NaN	26629.8	1190.71	4084.02	39276.2	3002.39
P08294	SOD3	328	690788	NaN	63622.4	10116.9	46937.5	27368	25165.2	25921.2	41429.7	42095.6	51593.6	NaN	44788.9	25038.9	NaN	37733.1	33936.7	23902.8	35757.3	170555	NaN	17160.4	26901.8	19858.5
P08311	CTSG	435	NaN	NaN	NaN	NaN	NaN	NaN	NaN	2119.62	NaN	NaN	NaN	NaN	NaN	NaN	NaN	NaN	NaN	NaN	NaN	NaN	NaN	2870.02	1670.12	NaN
P08514	ITGA2B	260	73528.8	143698	324183	173734	105783	41575.4	292058	107085	119441	140357	112088	57498.9	82067.9	162578	108975	27984.9	74855.7	50723.7	148648	33343.5	144519	83229.7	170970	52613.9
P08519	LPA	215	106135	99816.4	226268	154510	13239.5	1.75101e+06	874478	300573	529258	30566.4	1.34353e+06	627546	283734	1.24623e+06	108873	89060.5	529986	1914028	2717813	93925.6	151435	330702	90548.9	237565
P08571	CD14	193	446030	347428	283998	419354	431682	387967	234902	610683	270611	383219	538171	446527	412707	197900	254641	284230	248739	280474	364914	277858	313676	283619	368197	535662
P08603	CFH	38	14108497	17017658	11660717	16113909	20204538	13236072	12621011	14981030	12961177	16832040	14625573	14144244	14484420	10914146	9454900	9321501	10723762	11390577	10323466	12828396	11236695	12868553	12431599	13864223
P08697	SERPINF2	56	6.7157e+06	6203568	5265784	7.42417e+06	10788878	8344620	5901166	6323051	5.85789e+06	7200348	6.41967e+06	7559528	6476541	6869226	6.37112e+06	6031807	5915314	7.8157e+06	5694757	7.62132e+06	5.94171e+06	6666322	7.12349e+06	5833572
P08758	ANXA5	390	4746.78	1458.69	957.379	NaN	10688.5	NaN	10343.2	NaN	10484.6	6737.16	24998.9	17147.4	12854.4	NaN	NaN	NaN	NaN	3000.75	17022.3	7031.73	6084.24	1629.01	4984.12	NaN
P09172	DBH	257	148279	57881.2	118606	171067	NaN	195843	261077	116449	22869.2	203391	NaN	18780.9	47498.3	NaN	200337	145803	88337.6	128156	77862.9	188000	NaN	63167.4	162855	170232
P09488	GSTM1	436	NaN	NaN	NaN	NaN	NaN	NaN	NaN	NaN	NaN	NaN	NaN	NaN	NaN	NaN	NaN	NaN	NaN	NaN	NaN	NaN	NaN	NaN	NaN	NaN
P09871	C1S	76	3.54696e+06	3.75107e+06	3.28991e+06	3978997	3.47781e+06	3.63639e+06	3.35532e+06	2.49248e+06	2.8531e+06	3.70829e+06	3.11594e+06	4.35323e+06	3753923	2685228	2.77928e+06	3.18492e+06	3.66176e+06	3.10836e+06	3.59804e+06	3.32882e+06	3855700	4836573	3.45215e+06	3816137
P09960	LTA4H	437	NaN	NaN	NaN	NaN	NaN	NaN	NaN	422.231	NaN	NaN	NaN	NaN	NaN	NaN	NaN	NaN	NaN	251.621	NaN	NaN	849.101	NaN	NaN	NaN
P0C0L4	C4A	20	36232580	28511126	28868282	25635500	25237314	22804694	16764981	22904952	35087096	23328692	24002094	30655448	38641664	28404086	24093368	40505988	25394020	28316770	31194210	28397482	22783278	24595270	21866598	24874806
P0C0L5	C4B_2	110	2891178	1641338	2.03366e+06	1.97908e+06	2050542	1.44601e+06	1.27721e+06	408617	2.95858e+06	1.1903e+06	2.21549e+06	1867681	3143345	1.66991e+06	1.15317e+06	1.8911e+06	1.661e+06	1.69214e+06	1617949	2.30469e+06	1.83039e+06	1.7827e+06	1.17537e+06	1.31809e+06
P0CG47;P0CG48;P62979;P62987	UBB;UBC;RPS27A;UBA52	438	NaN	NaN	NaN	NaN	NaN	NaN	NaN	NaN	NaN	NaN	NaN	NaN	64982	NaN	NaN	NaN	9820.23	NaN	86904.7	NaN	NaN	NaN	NaN	NaN
P0DJI8	SAA1	283	88589	86615.4	9538.3	59512.8	121761	58037.1	30576.3	242172	12113.5	46999.6	260296	76147	73756.9	44184.9	69051.2	65445.7	29866	38662.2	65499.5	20977	1.79376e+06	140622	11999.1	1.70822e+06
P0DJI9	SAA2	439	NaN	NaN	NaN	NaN	NaN	NaN	NaN	7063.1	NaN	NaN	9587.15	NaN	NaN	NaN	NaN	NaN	NaN	NaN	32388.3	NaN	51796	NaN	NaN	418515
P0DOY3	IGLC3	28	27183916	15705998	18676898	17440316	28628834	12571873	15921055	6.63973e+06	25116714	13681022	20296844	18543650	19201028	16542717	19696284	27956350	13866149	12584651	16314768	17755238	20352660	16787828	19840174	8321059
P0DPD5	ZNF723	440	1	NaN	NaN	NaN	51.2519	NaN	NaN	NaN	NaN	0.781815	0.446599	0.435106	468.276	NaN	NaN	NaN	NaN	NaN	NaN	174.4	NaN	NaN	NaN	NaN
P0DTE1	IGHV3-38-3	156	779467	432724	727989	15834.6	40136.5	83210.1	694446	161527	516340	NaN	765661	1.49464e+06	704887	660140	607738	935509	462076	738479	1.00658e+06	1.1605e+06	844189	636612	885240	208124
P10643	C7	86	3725018	1.63334e+06	2.15579e+06	3470692	2669822	2.39936e+06	1.55071e+06	3.92026e+06	3.13283e+06	2250755	2720487	2.05439e+06	2.7671e+06	2.12104e+06	1.41498e+06	3.66902e+06	2.62373e+06	3760595	3.36058e+06	3.54887e+06	1833322	2.39011e+06	1.86272e+06	2.86276e+06
P10809	HSPD1	441	1	NaN	NaN	NaN	NaN	NaN	NaN	NaN	NaN	NaN	NaN	NaN	NaN	NaN	NaN	NaN	NaN	NaN	NaN	NaN	NaN	NaN	NaN	NaN
P10909	CLU	64	6.45323e+06	5165980	4.91119e+06	7.77997e+06	7.71504e+06	8445042	6.11378e+06	5.80218e+06	4.94576e+06	6117708	6160670	7.45151e+06	5.41554e+06	4.04564e+06	5.30807e+06	3.84966e+06	4487694	6.25858e+06	4.9646e+06	5.49321e+06	5.08595e+06	5.8532e+06	4.62331e+06	5.68107e+06
P10915	HAPLN1	442	NaN	NaN	NaN	NaN	NaN	NaN	NaN	NaN	NaN	NaN	NaN	NaN	NaN	NaN	NaN	NaN	NaN	NaN	14635.4	NaN	NaN	NaN	NaN	NaN
P11166	SLC2A1	321	16974.8	42897.6	29633.9	21896.4	32418.4	34480.3	57689.7	80637.6	35985.7	47938.3	26948.2	6454.59	6910.13	122962	NaN	33688.7	33263.9	6268.41	101096	33896.6	15085.6	16954.3	13798.9	18199.1
P11226	MBL2	201	333513	617811	15390.1	129523	60174.5	709358	79465.4	159717	67408.2	369241	325737	811253	457664	186705	126548	113159	499219	355594	510093	454396	117716	39876.9	300954	477766
P11532;P46939	DMD;UTRN	443	NaN	NaN	NaN	NaN	3205.66	NaN	NaN	NaN	NaN	NaN	NaN	NaN	NaN	NaN	NaN	NaN	NaN	NaN	NaN	NaN	254.874	NaN	NaN	NaN
P11597	CETP	289	58943.9	43281	54851	123705	180448	159924	102875	54522.2	61919.5	72608.4	87694.7	91614.2	104648	60404.9	104477	63196.3	42195.9	72359.3	26098.2	64291.7	63482.6	50054.4	50985.6	45140.5
P12109	COL6A1	346	41933.2	28044.1	25141	22411.5	20362.6	36025.1	18691.6	18369	24052.9	16713.5	18389	32441.2	9515.79	16720.6	11898.8	12137.1	15530.4	25125.7	22021.7	23490.8	8764.12	18088.4	11492.9	13837.7
P12111	COL6A3	347	55649.4	61212.9	36345.2	19357.1	16094.2	39712.4	28358	49238.4	16589.9	26638.1	24549.1	17374.5	14131	11244.7	6481.81	24539.5	21466.2	20009.9	12919.6	13012.7	10173.3	15802.9	10230.8	6379.25
P12259	F5	214	244464	284883	230298	184062	46353.7	354622	258521	392982	289382	264053	295826	221168	290093	393213	446199	196227	321848	209159	264466	256949	263552	223056	288014	211574
P12814	ACTN1	444	28451	3680.76	NaN	1742.32	5734.76	NaN	2235.36	NaN	NaN	2948.77	NaN	NaN	18881.4	966.522	NaN	289.621	NaN	NaN	10055.4	NaN	NaN	NaN	NaN	NaN
P12955	PEPD	281	85758.1	94578	71932.8	99360.9	72483.6	73047.6	90619.7	108020	84030.5	77110.6	44193	76477.5	54563.7	66353	69163.9	65393.7	70487.5	98976.9	80066.9	80532.9	76765.1	32568.6	61909.7	48174.2
P13473	LAMP2	246	158019	137922	124587	99936.2	143483	143048	137051	109221	124881	207995	113333	285647	92212.4	431576	238949	156481	157845	81586.3	141695	165849	91345.4	103232	116232	100285
P13611	VCAN	445	NaN	NaN	NaN	1045.89	NaN	NaN	NaN	151.646	NaN	32090	NaN	NaN	NaN	NaN	NaN	NaN	NaN	NaN	NaN	NaN	3201.7	NaN	10984.1	NaN
P13671	C6	111	1.25943e+06	1.70988e+06	1.79623e+06	2.02609e+06	2.30867e+06	2.35048e+06	1510241	1.71793e+06	1.68797e+06	1.6237e+06	1.93809e+06	1.23531e+06	2.16174e+06	1.61819e+06	1.69788e+06	1.48119e+06	1.58057e+06	1.49379e+06	1.68259e+06	1.7694e+06	1880714	1.71686e+06	1.59054e+06	2027170
P13727	PRG2	359	10412	18896.8	2913.61	12991.4	NaN	11113.7	7541.72	13026.5	NaN	NaN	13429.6	15862.7	14898.3	34531.4	NaN	34713.9	16027.9	25517.5	20441.8	6583.23	10674.8	11978.4	12740.8	19935.7
P13796	LCP1	266	115405	98549.4	103448	103019	94990.4	99371.9	79223	91424.7	104288	64547.4	111267	103995	62072.8	112561	90980.7	130120	76091	89039.1	89900.3	115758	102533	122532	102250	84774.9
P13797	PLS3	446	NaN	NaN	NaN	NaN	NaN	NaN	NaN	NaN	NaN	NaN	NaN	NaN	NaN	NaN	NaN	NaN	NaN	NaN	NaN	29.2345	NaN	NaN	NaN	NaN
P14151	SELL	276	134680	111733	111316	128625	119243	85833.8	76193.9	NaN	146134	83480.9	101850	79026	95118.4	NaN	146627	NaN	50746.2	83163.4	26695.8	85829.9	112615	73559.9	63354.5	50573.9
P14618	PKM	256	158092	NaN	19834.2	2.19186e+06	2.55887e+06	1.79468e+06	139951	60831	137122	46333.5	NaN	NaN	122384	248044	224936	159277	113606	99232	109046	NaN	326913	95106	236419	NaN
P14625	HSP90B1	336	NaN	13516.4	23680.8	NaN	NaN	8544.15	NaN	1.83857	114744	223483	22999	45180.8	34467.7	NaN	NaN	15415.5	NaN	55849.5	57653.4	33944.1	54542.8	29354	36340.5	35666.9
P14923	JUP	318	71921	27677.2	55427.4	23298.4	16373.4	18758.8	24704.3	31398.6	48350.7	NaN	32902.5	19237	29790.9	155740	79045.3	58915.1	76193.3	16357.4	46309.7	25038.6	59680.5	32774.7	28475.3	36397.7
P15144	ANPEP	307	38146.6	51176.2	25751.7	42544.6	41088.7	29167.8	28627	26985.3	47362.9	65562.4	40676.9	45547.8	30411.2	119718	85184.6	28465.9	36166.7	37639.4	39238.7	48228.7	13808.9	31135.6	19932.8	148025
P15153;P60763;P63000	RAC2;RAC3;RAC1	357	24377.1	NaN	73035.4	75386	14852	45028.3	NaN	9831.15	27963.9	79931.8	7195.52	4388.46	NaN	NaN	NaN	17583.3	23517.8	5360.83	34049.7	NaN	22119	18030.7	13541.9	NaN
P15169	CPN1	141	908323	814507	976456	1.1654e+06	1.29567e+06	1276311	1.11691e+06	766055	974690	817855	808928	900163	978384	661501	883986	888029	1.00313e+06	1.01128e+06	781394	1.08575e+06	728871	854618	621978	1.12727e+06
P15291	B4GALT1	361	9220.93	6529.34	18166.9	28738.5	13556.2	16406.2	7706.93	16218.2	6407.48	NaN	11470.6	NaN	7078.43	3371.04	22093.6	NaN	19709.2	15868.6	44501.4	14584.3	14343.8	6094.46	10316.8	24455.3
P15311	EZR	447	NaN	NaN	NaN	NaN	1136.35	NaN	NaN	NaN	NaN	NaN	NaN	NaN	NaN	3442.29	24.9771	1006.35	NaN	NaN	NaN	NaN	NaN	NaN	4596.15	940.509
P15814	IGLL1	258	511585	597353	118026	65745.8	109603	179970	174511	47661.8	239775	145522	39387.9	80421.4	123680	268655	2.78951	126389	115363	63990.1	73477.4	176736	62026.4	172144	78344.8	11314.9
P15924	DSP	376	36442.1	27029.8	5906.19	13580.2	NaN	2773.13	9766.35	381.052	10190.9	13497.2	308.837	NaN	6967.06	65046.1	20846.7	27773.5	29178.5	5312.39	28115.3	2286.51	14974	8190.79	1976.86	8104.59
P16070	CD44	330	23123.6	NaN	76932.1	11309.1	6642.06	22957.1	62153.7	57403.6	22580.7	NaN	42642.5	NaN	30672.9	106035	52074.8	40658.1	84126.4	26027.2	54693.2	12488.9	26280.9	24638.5	21244.2	33656.7
P16112	ACAN	371	9932.25	2742.18	8920.89	8967.21	3086.73	22768.9	5868.99	NaN	10288.7	NaN	24231.9	9098.91	23428.6	12.2867	NaN	60100	29586.9	25004.5	30848.7	18814.5	NaN	29329.3	44868.6	67429.4
P17936	IGFBP3	296	36016.4	8034.35	7629.63	8173.21	5189.56	1.31633e+06	181000	377141	92146.2	NaN	117268	78050	80386.6	NaN	NaN	88606.2	110239	84763.1	55074.4	39402.1	24934.5	48545	89166.3	34797.8
P18428	LBP	159	858174	912385	431050	633048	833137	571602	417588	600700	662289	463610	386187	1167454	623433	429514	785388	606580	413462	431162	1.00433e+06	663429	862070	866859	685191	1.46982e+06
P19320	VCAM1	341	31312	32195.7	26896.3	34067.5	23666.8	3568.32	35299.5	40241.8	6781.61	NaN	27836.9	15863.1	18270	19984.4	8205.73	12632.2	21911.7	38929.4	4394.25	22573	6462.42	15441.1	9705.16	12059.6
P19652	ORM2	39	12863359	11296661	8777576	12909113	13026280	15233032	10144592	15200337	14350608	13733533	18253512	12711971	16760693	13737742	10783136	10903498	8957875	11433706	11057584	11370319	15534972	13474936	10934186	15418529
P19823	ITIH2	45	10240727	12634310	12196728	11667893	13125499	10963805	10676135	11436504	6.24367e+06	11854833	9827524	11651715	10412413	10314721	12927156	10142053	10624606	12666315	10354624	8939993	7.0248e+06	10268875	11388806	9143374
P19827	ITIH1	32	13607164	16532278	14772972	17088018	20581256	16094996	13203453	15085948	10092672	16640400	13228225	16484091	15717489	15053056	17368076	13443055	14571406	17749732	13136413	13407652	9972109	13296885	14621608	12650780
P19971	TYMP	395	2753.33	5733.22	4996.6	2484.56	1839.97	1440.05	5302.22	2398.2	NaN	1823.57	NaN	NaN	NaN	4864.83	NaN	2667.11	2836.92	NaN	2207.47	NaN	NaN	2337.94	NaN	2628.44
P20036	HLA-DPA1	448	31490.4	NaN	9796.95	NaN	NaN	NaN	NaN	2500.91	NaN	NaN	NaN	NaN	NaN	NaN	NaN	NaN	NaN	NaN	NaN	NaN	NaN	NaN	NaN	NaN
P20742	PZP	90	536595	3.64522e+06	1.00918e+06	1.66635e+06	2.42009e+06	1.37031e+06	1.5167e+06	720881	3867520	1.7917e+06	3.23349e+06	19075474	2.69197e+06	3.23439e+06	2.60465e+06	3.72745e+06	685013	3.46413e+06	1.0929e+06	1.17974e+06	3.05033e+06	1.58854e+06	4.2166e+06	2.88066e+06
P20851	C4BPB	132	1.15751e+06	1.25556e+06	1543148	1.17729e+06	589895	1.45953e+06	1.15318e+06	1.91292e+06	1.22024e+06	1164647	1.15735e+06	982793	1104305	1.00818e+06	855361	1.13527e+06	1.48141e+06	1.11106e+06	1.36223e+06	1.42341e+06	1.0853e+06	1.20158e+06	1.05974e+06	1.92389e+06
P20908	COL5A1	449	NaN	NaN	NaN	NaN	NaN	NaN	NaN	NaN	NaN	NaN	NaN	NaN	NaN	NaN	NaN	NaN	NaN	NaN	NaN	NaN	NaN	NaN	NaN	NaN
P21333	FLNA	354	24915.4	36035.3	30759.6	17082.4	12314.4	6839.74	29811.2	19263.4	14375.4	29635.9	5191.16	4621.34	21497.8	16582.7	13816.9	7553.91	11476.9	7709.58	21521.1	5135.74	19318.8	9469.5	26083.2	6076.35
P21926	CD9	273	570910	93240.3	157274	98166.8	44052.5	NaN	89702.4	388105	60651	233459	NaN	9981.57	33742	162166	898476	NaN	139332	1.14541e+06	70584.8	39136.6	NaN	60864.7	508577	383984
P22105	TNXB	290	65644.7	56996.4	41334	97533.7	59952.5	127944	98998.6	74840.1	85666.1	130571	73536.5	41979.3	46381.8	88587.9	15202.7	75787.4	78008.1	44034.7	40016.1	67987.9	46401	47355.9	58999	52873.5
P22352	GPX3	199	276682	380005	339810	259411	321731	338435	372411	504813	415631	447682	372489	426031	380617	309709	422810	530849	291136	394159	287845	319773	281629	245753	318290	319758
P22626	HNRNPA2B1	450	NaN	NaN	NaN	NaN	NaN	0.181197	NaN	NaN	8.16284	3.94472	29.0764	NaN	28.2614	9.25414	NaN	NaN	NaN	31.4356	5.6266	NaN	67.8227	127.584	NaN	0.0222869
P22792	CPN2	78	3002071	2.76823e+06	3504220	4106121	4.93306e+06	3923925	3.79768e+06	5013783	3.03391e+06	2685685	3.44549e+06	3.58861e+06	3.56922e+06	3.45954e+06	3.51602e+06	2.7781e+06	3063624	3.54273e+06	2.60361e+06	3.82251e+06	2.56452e+06	3230349	2.25589e+06	3.20072e+06
P22891	PROZ	245	105334	152736	96449.8	153989	183638	215950	16647.7	108208	175336	260067	73181.5	241829	60747.6	38278.9	165142	155407	27761.9	192729	174217	68718.1	197172	64863.3	39070.5	131789
P23083	IGHV1-2	119	1.55856e+06	496236	799304	530362	890464	1.59777e+06	1.90834e+06	541202	1.15264e+06	1.93057e+06	1280030	999376	1.9085e+06	1.65707e+06	3.06397e+06	564013	2.13833e+06	574651	1.79618e+06	1.07271e+06	1.98908e+06	2.12505e+06	2.4026e+06	1075835
P23141	CES1	451	NaN	NaN	NaN	NaN	12417.6	NaN	NaN	NaN	NaN	NaN	1813.16	NaN	NaN	NaN	NaN	59616	NaN	NaN	NaN	17037.5	NaN	17720.1	NaN	NaN
P23142	FBLN1	147	1.2564e+06	1.01101e+06	834794	851122	808295	1.22815e+06	778193	1.00242e+06	1.4845e+06	554064	742077	816447	505639	666062	424225	982363	699018	787290	657311	904785	440603	581069	456075	664523
P23528	CFL1	452	0.825655	NaN	NaN	9517.26	NaN	NaN	24080.5	4915.54	NaN	3669.29	NaN	NaN	NaN	NaN	NaN	NaN	1238.98	NaN	6286.47	NaN	1593.34	NaN	11379.3	NaN
P23588	EIF4B	453	NaN	NaN	NaN	NaN	NaN	NaN	NaN	NaN	2000.28	NaN	NaN	NaN	NaN	NaN	NaN	NaN	NaN	NaN	NaN	NaN	NaN	NaN	NaN	NaN
P24158	PRTN3	454	6292.44	NaN	1212.05	NaN	4805.84	NaN	NaN	15235.7	1850.59	NaN	NaN	NaN	2874.44	NaN	NaN	NaN	1070.15	3655.72	NaN	NaN	13325.7	16991.3	6470.31	NaN
P24557	TBXAS1	144	1.04963e+06	1100754	625993	976896	1.39349e+06	1799386	1.05122e+06	544423	1.43219e+06	1.35726e+06	1.08031e+06	952493	819918	531168	1.04335e+06	659345	493106	875200	583482	700496	772331	757802	750480	505743
P24821	TNC	369	6738.25	11387.2	16459.7	NaN	10476.3	15586.7	4789.52	4117.24	4217.7	NaN	NaN	9306.8	15935	10608.9	12490.8	4787.13	15362.9	11297.1	4719.38	11128.4	3962.75	11695.5	11224.1	10040.4
P25311	AZGP1	112	1.51813e+06	1429992	1704666	2.62225e+06	2.26348e+06	1.54427e+06	1.86602e+06	2183715	1.65142e+06	1860696	2.73856e+06	2656622	2.12098e+06	759607	859196	1.39826e+06	1227023	2.08623e+06	2.6148e+06	1.38396e+06	1.6733e+06	1.56341e+06	1.81432e+06	1.45945e+06
P25786	PSMA1	353	21889.8	19533.4	26457.4	10664.2	14251.3	16089.4	15048.3	NaN	12284.9	NaN	17207.7	14683.6	13177.5	36326.2	33519	19176.8	15128.7	16020.9	39891.2	25807.6	13385.7	27495.5	13039.5	32871.5
P26038	MSN	312	35109.9	72931.5	101465	39645.8	17204	16827.5	79029.3	31795.7	37441.4	75977.7	32050.8	15471.9	18956.3	74519	41045.5	39176.3	34033.3	16544.4	59804.7	39098.4	12633.4	26474.2	13724.9	15114.4
P26447	S100A4	455	4686.33	NaN	445.841	NaN	NaN	NaN	7.7131	NaN	2493.21	NaN	NaN	NaN	103.53	NaN	NaN	NaN	NaN	2522.42	135.364	NaN	3826.75	4107	NaN	NaN
P26927	MST1	209	450716	285630	332988	443119	453187	398758	151593	193457	302409	381290	150467	412083	414143	161792	178224	178939	283776	312591	166880	348827	223096	290460	142620	202391
P27105	STOM	335	21943	32267.5	78128.5	31433.8	5145.58	NaN	57406.9	35455.3	47912.4	61422.5	NaN	NaN	NaN	NaN	NaN	NaN	25059.6	4520.31	65868.5	24974.7	103123	3108.55	45919.8	NaN
P27169	PON1	185	278264	401287	410171	489179	403062	459488	396856	272698	559513	489769	473529	334928	255053	571132	600609	537156	290032	283994	393296	246226	451244	364648	604639	412881
P27487	DPP4	308	37564.3	39250.6	42059.6	68800.3	54621.9	65130.7	62427.8	14913.7	46476.2	NaN	48551.2	43478.5	33003.7	NaN	NaN	NaN	60732.9	21242.6	34941.4	54460.3	22141.2	26231.6	21795	54626.9
P27918	CFP	212	423446	287694	267503	489310	743367	270546	291157	224789	302684	278258	357745	306114	427033	399901	204554	238009	202871	197576	266886	230377	343724	211025	227552	264305
P28838	LAP3	456	NaN	NaN	NaN	NaN	NaN	NaN	NaN	NaN	NaN	NaN	NaN	NaN	NaN	NaN	NaN	NaN	NaN	NaN	NaN	NaN	NaN	NaN	NaN	NaN
P29622	SERPINA4	93	2.5078e+06	1.92535e+06	2265227	3.01784e+06	2.57276e+06	2.60595e+06	1.866e+06	2.2342e+06	2.75582e+06	3.0879e+06	1.92089e+06	3.31612e+06	1988237	1814210	2.7565e+06	1.93664e+06	2308141	2506377	1.86081e+06	2.1517e+06	1.40113e+06	2.406e+06	1.9283e+06	1.44032e+06
P29972	AQP1	457	NaN	NaN	NaN	NaN	NaN	NaN	NaN	NaN	NaN	NaN	NaN	NaN	NaN	NaN	NaN	NaN	NaN	NaN	NaN	NaN	NaN	NaN	NaN	NaN
P30273	FCER1G	458	NaN	NaN	NaN	NaN	NaN	NaN	NaN	NaN	NaN	NaN	NaN	NaN	NaN	NaN	NaN	NaN	NaN	7404.31	13547	NaN	NaN	NaN	NaN	NaN
P30740	SERPINB1	459	NaN	NaN	NaN	NaN	NaN	NaN	NaN	NaN	NaN	NaN	NaN	NaN	NaN	NaN	NaN	NaN	NaN	NaN	NaN	NaN	10030.9	NaN	NaN	NaN
P32119	PRDX2	208	242916	437395	326310	322192	287142	260771	424433	296603	444669	330164	389986	112506	127547	410964	143975	235503	341100	195778	1.27822e+06	184372	309641	263784	215839	170446
P33908	MAN1A1	255	121892	73519.5	127104	120182	85258.1	93415	150780	117412	125297	148903	152873	NaN	113468	207062	175249	148093	196579	27319.6	184572	63463	113990	78797.6	73911.5	92717.9
P34096	RNASE4	305	56819.5	64044.1	41254.2	49997.9	40711.6	42333.7	37976	54893.5	33126.5	45573.9	31777.4	37884.4	41355	24559.4	10056	60515	35548.8	35585.9	48044.8	34879	30594.2	47148.6	41506.5	41378.4
P35443	THBS4	249	356512	131995	102656	136397	174917	147248	101957	86996.8	216715	646456	154272	134263	53481.5	178217	132146	207998	79402.9	103483	127032	95672.6	116835	97377.6	60774.7	80508.2
P35542	SAA4	148	886694	804954	473505	661516	789711	888608	528451	951562	808246	731130	772122	209990	788182	548504	493030	540666	624416	1.01801e+06	606221	520731	940502	988996	1.09022e+06	1.12337e+06
P35579	MYH9	345	21538.6	26037.5	20104.3	27815.1	NaN	6990.45	25607.3	25628.4	11724.5	20755	790041	11719.8	15726.7	21818.9	NaN	24749	9715.11	9921.93	20895.2	4825.39	17362.6	7907.07	22169	NaN
P35813	PPM1A	396	NaN	NaN	NaN	8875.89	NaN	NaN	2998.58	2854.01	NaN	3524.6	26163.1	4864.02	8341.56	5.21616	NaN	3.04152	6845.28	149.032	20241.7	NaN	20921.3	NaN	3992.41	17639.7
P35858	IGFALS	131	1.14956e+06	1.07615e+06	907770	1.29036e+06	1453636	1067598	1.5323e+06	1.1739e+06	1014317	1.08311e+06	1.52025e+06	1198260	1.23383e+06	1.22592e+06	1.28721e+06	1.06029e+06	1.15711e+06	1.29181e+06	961050	1.28736e+06	988687	963046	1.21953e+06	1.10692e+06
P36222	CHI3L1	405	NaN	NaN	3817.45	NaN	NaN	68.5366	NaN	NaN	62.5729	NaN	NaN	92.3098	NaN	23052.6	7846.27	NaN	16.0745	2081.31	4.1217	2604.34	NaN	12615.8	NaN	3803.26
P36955	SERPINF1	152	1038936	869027	876446	938322	985505	643047	648254	720419	702782	899260	870240	729919	636094	594695	475598	821159	718040	789016	939490	642361	707216	914277	646532	659742
P36980	CFHR2	213	134576	652020	148884	308585	367785	27081.6	517488	648740	311999	641768	268230	129238	388464	200059	136459	115750	261355	163867	273551	265931	97912.6	381510	270251	132186
P37837	TALDO1	460	13121.4	NaN	4434.42	NaN	NaN	NaN	3439.09	NaN	53.6256	NaN	NaN	NaN	9594.26	NaN	NaN	NaN	58509.1	NaN	41405.6	NaN	NaN	NaN	NaN	NaN
P39060	COL18A1	367	21971.8	20023.5	26437.3	6436.9	29399.6	15308.6	7964.97	32480.5	14687.7	40765.1	10844.8	23490.6	7180.12	NaN	7713.2	NaN	10168.9	10845.1	14054	3911.31	9763.93	10462	7928.17	NaN
P39748	FEN1	387	16460.4	9717.58	5142.51	7566.48	8082.32	1.03852	NaN	3244.81	5897.12	NaN	NaN	4.51173	7888.82	2253.45	4749.33	3184.7	32.3668	4352.34	7669.81	4887.33	2125.61	12157.9	NaN	5084.43
P40197	GP5	384	2518.62	NaN	4774.15	21277.6	NaN	NaN	18263.6	NaN	21493.2	NaN	2765.72	15319.7	6397.62	10301.1	NaN	NaN	5304.21	10135.8	26029.8	9749.31	7827.76	19431.6	25661.3	NaN
P40926	MDH2	461	NaN	NaN	NaN	NaN	NaN	NaN	NaN	NaN	NaN	NaN	NaN	NaN	NaN	NaN	NaN	NaN	NaN	NaN	6573.28	NaN	NaN	NaN	NaN	655.023
P43251	BTD	196	445788	310529	398471	495492	653944	312691	328826	383868	414756	507326	356585	431391	248270	221041	296506	259035	308269	359580	333769	515397	299598	440786	324755	278964
P43652	AFM	69	7.39384e+06	6.56342e+06	3.19767e+06	3657551	8692750	5.53201e+06	4.57965e+06	4849995	4.66152e+06	8279700	4260906	4380188	3548048	3.30923e+06	4.28538e+06	2.76761e+06	2.88096e+06	3.68299e+06	3357146	5.14281e+06	3.64224e+06	5.34145e+06	3.50243e+06	3.3113e+06
P46439	GSTM5	462	NaN	NaN	NaN	NaN	NaN	NaN	NaN	NaN	NaN	NaN	NaN	NaN	NaN	NaN	NaN	NaN	NaN	NaN	NaN	NaN	NaN	NaN	NaN	NaN
P46940	IQGAP1	463	NaN	NaN	3833.78	NaN	NaN	NaN	NaN	NaN	NaN	NaN	NaN	NaN	464.751	NaN	2706.12	NaN	1208.25	NaN	1485.84	NaN	1271.35	NaN	NaN	NaN
P48740	MASP1	170	487108	547227	504140	503780	661971	518987	516952	365281	484104	837288	391087	611438	443738	386344	487404	267658	408639	350050	430014	593439	293698	456596	394773	302307
P49747	COMP	274	188476	65610.5	79024	118304	98654.5	179712	75543.2	62676.4	154134	85996.5	93035	65765.5	76127.6	111308	124156	127150	77833.8	86024.4	92475.9	139476	86262.7	73776.7	105210	77535.6
P49908	SELENOP	186	495242	463779	379169	447878	506138	486380	517058	577701	388519	333251	460021	538023	409251	291856	338415	477786	338168	316604	334226	466128	359921	347863	298451	255022
P49913	CAMP	270	115979	57292.7	141315	74435	131223	92933.6	185610	133552	107003	57911.1	68211.1	248789	112202	40515.4	101052	72472.6	164718	156092	97847.4	97611.5	93737.7	80508.5	125845	50567.2
P51571	SSR4	464	NaN	NaN	NaN	0.379139	1.05344	0.922446	1.05386	1.36943	NaN	1	NaN	NaN	NaN	NaN	NaN	NaN	NaN	1.77556	NaN	NaN	NaN	0.0494074	NaN	NaN
P51884	LUM	140	1.48854e+06	1.20822e+06	1.1081e+06	1.41057e+06	1.17998e+06	1.42373e+06	1.42967e+06	975619	1.36791e+06	1.01567e+06	1.0792e+06	897981	676404	879858	659410	858138	929505	661660	759934	1281399	634408	887079	656392	923143
P52565	ARHGDIA	465	NaN	NaN	NaN	NaN	NaN	NaN	NaN	NaN	NaN	NaN	NaN	NaN	NaN	NaN	NaN	NaN	NaN	NaN	NaN	NaN	NaN	NaN	NaN	NaN
P54108	CRISP3	294	142402	60949.4	65998	162302	76847.9	66819.6	98529.1	67691.1	53399.8	71517.4	51713.9	49653.8	89064	54364.6	35922	39742.8	42110.5	110295	55104.7	41780.5	42483.6	52705.5	23298.6	34917.5
P55056	APOC4	220	408467	505997	352953	230059	320605	296481	467265	224491	213521	566350	213004	412775	244871	91576.3	184241	81893.5	228480	405140	63923	441327	187934	567346	238778	150127
P55058	PLTP	221	259306	229445	152800	344181	298884	456676	211201	285755	321212	237848	298051	204752	270929	127921	292329	167079	153242	216266	184875	256385	162557	223215	236416	88301.1
P56748	CLDN8	466	NaN	NaN	NaN	NaN	NaN	NaN	1546.63	1978.66	NaN	NaN	2045.64	NaN	NaN	NaN	NaN	NaN	NaN	NaN	NaN	NaN	NaN	NaN	8817.64	NaN
P58166	INHBE	391	30523.9	20694.4	11871.8	3501.35	11830.7	8330.75	NaN	12881.6	12380.3	23606.5	NaN	NaN	3833.98	NaN	NaN	NaN	2575.07	6038.88	NaN	9785.29	NaN	12501.9	NaN	NaN
P58335	ANTXR2	356	12016.9	14115.8	7318.84	30072.7	8858.38	18625.2	29841.3	13945.9	31733.5	4257.01	21586.6	19714	NaN	11683.3	5341.13	25720.5	38624.7	20131.5	10995.1	15573.5	21873.9	3865.43	29749.4	4693.79
P59665;P59666	DEFA1B;DEFA3	277	179478	25755.3	179223	86313.2	129329	298559	41174.4	117183	101843	194262	59319.5	NaN	48547.8	45463.4	58873.8	9612.24	103355	183432	38602.5	45984	188089	150252	78478.2	29830.8
P60709;P63261	ACTB;ACTG1	182	472494	748218	745936	578877	513553	298066	974992	271574	415885	342560	377983	118815	356881	471641	487329	450868	400479	310722	692370	251348	427459	352581	755811	257079
P61224;P62834	RAP1B;RAP1A	325	9807.1	58934.3	232775	98890.5	24190.3	3923.52	62986.3	56521.6	59599.2	37855.6	19254.9	6574.97	14498.5	32139	26033.6	8217.68	28733.8	12104.7	91232.6	21641.4	45869.9	29259.8	82118.6	3543.51
P61626	LYZ	275	225408	60709.7	99031.4	140476	120670	92221.1	85852.8	120246	79318.1	104598	105195	87316.2	82466.1	51993.2	50847.4	58625	58483.6	87997.3	57759.8	26937.3	79425.1	92932	86353.2	81883.2
P61769	B2M	324	83762	32802.6	40330.8	44334.3	50827.6	47325.7	24038.3	49862.1	30220.3	28704.9	19597.5	13239.1	39319.6	38504.5	25130.9	11757.4	12910.2	36135.1	27085.5	6479.55	19374.2	36952.4	14797.1	26221
P62805	H4C16	467	377906	30408.2	42202.1	NaN	115530	NaN	NaN	NaN	NaN	NaN	30856.5	NaN	88105.9	NaN	34551.3	NaN	2.17215e+06	NaN	26578.6	NaN	NaN	NaN	31735.4	25180.9
P63104	YWHAZ	299	78577.1	72855.1	134013	81066.5	58853.8	40628.1	166449	72569.5	38618.5	54291.1	19862.7	16511.2	46427.2	85340.9	32672.1	35707.9	41665.7	22681	104747	18797.2	53466.8	35837.3	80769.8	14342.9
P63167;Q96FJ2	DYNLL1;DYNLL2	468	3190.76	NaN	NaN	NaN	NaN	NaN	NaN	NaN	NaN	NaN	1622.07	NaN	NaN	1486.28	NaN	NaN	NaN	1251.87	NaN	NaN	NaN	NaN	NaN	NaN
P67936	TPM4	469	21197	6184.18	4848	NaN	NaN	NaN	NaN	342.183	NaN	241.513	523.313	NaN	3790.48	NaN	NaN	NaN	NaN	NaN	7971.48	NaN	NaN	NaN	NaN	NaN
P68104;Q5VTE0	EEF1A1;EEF1A1P5	470	NaN	NaN	NaN	NaN	NaN	0.000227181	NaN	NaN	NaN	NaN	NaN	NaN	NaN	NaN	NaN	NaN	NaN	NaN	NaN	NaN	NaN	NaN	NaN	NaN
P68133	ACTA1	177	637251	793774	677440	439973	400919	227858	714509	490608	456978	716723	218413	178337	471329	482471	326240	360124	342034	286589	709607	254569	416622	359280	672473	237581
P68871	HBB	84	2145820	2.87364e+06	2.28639e+06	3.43513e+06	2.61043e+06	2.38204e+06	5042338	5939269	3.31348e+06	4267954	3664475	1.88238e+06	1.63658e+06	4.51857e+06	2.37853e+06	2.09023e+06	3.1631e+06	2.08421e+06	18492608	2.52921e+06	3.94186e+06	2.91947e+06	2.00527e+06	1.29885e+06
P69905	HBA2	101	1.40352e+06	2.74665e+06	1.49846e+06	2.83751e+06	1.9405e+06	2.06394e+06	3.13605e+06	5.23664e+06	2563364	3.6517e+06	2.85756e+06	1.30773e+06	1.08591e+06	3.22196e+06	1875812	1.46214e+06	2.09717e+06	1665573	15573849	1.76718e+06	2853466	2117972	1327986	848027
P78417	GSTO1	363	14410.3	13567.3	12565.5	7749.21	27230.8	6054.03	20978.7	20406.4	6389.59	1727.54	20188.8	NaN	NaN	19880.6	NaN	NaN	14996.2	8787.32	11603.1	9935.07	9578.4	18901.5	17657.2	14277
P80108	GPLD1	166	509500	510683	524595	630818	624230	533133	492008	574426	456392	738162	433194	1.22e+06	519694	649352	429102	461053	496944	723103	394565	432583	428879	626051	331024	285770
P80748	IGLV3-21	163	1.52464e+06	421769	711356	607949	606729	179841	766252	342480	1.11992e+06	415342	1.16284e+06	429443	431837	1.85395e+06	342133	427583	571648	925834	1.42817e+06	732359	250992	339110	498782	457581
P98160	HSPG2	310	62825.8	47820.7	50900.6	46102.4	18293.1	50369.6	49692	18746.8	56318.2	NaN	47608.8	53260.8	34012.6	30049.1	40715.5	32628.1	22089.1	28451.4	56189.4	55576.6	25108.9	21437.5	22113.4	29242.8
Q00610	CLTC	471	NaN	1	803.277	NaN	NaN	NaN	NaN	NaN	NaN	NaN	NaN	NaN	NaN	0.922473	0.821997	NaN	NaN	NaN	NaN	NaN	NaN	NaN	NaN	NaN
Q01518	CAP1	383	6750.13	29690.9	8266.72	9093.58	NaN	NaN	8817.8	36031.3	NaN	NaN	NaN	NaN	3358.93	11380.5	NaN	NaN	5758.64	7592.92	10416.2	4078.14	10195.3	6514.78	21542.6	3254.43
Q01650;Q92536;Q9UM01	SLC7A5;SLC7A6;SLC7A7	472	1206.21	NaN	NaN	NaN	NaN	1571.39	396.737	NaN	NaN	NaN	42935.7	NaN	NaN	NaN	NaN	NaN	NaN	NaN	NaN	NaN	NaN	NaN	NaN	NaN
Q02413	DSG1	374	16887.9	27307.4	7573.23	8095.08	NaN	NaN	9191.05	8931.46	9067.34	12440.5	3537.73	NaN	13415	39455.7	21464	22905.3	13427.5	5683.87	14785.7	9456.12	16945.6	7837.19	3137.1	14180.9
Q02985	CFHR3	343	1.01525	213.3	5555.74	NaN	13200.4	44558.5	19772.1	44266.3	3559.68	NaN	25792.6	NaN	51357.3	20649.7	16241.4	11210.6	40767.5	18984.9	40074.7	32341	22019	18883.7	60145.6	14958.8
Q03591	CFHR1	149	497538	770570	1.20311e+06	276580	902948	2.43105e+06	849563	874539	715238	1.05852e+06	1.53212e+06	654972	387230	615678	574322	657236	697304	784668	811135	758531	857862	938070	529348	496117
Q04756	HGFAC	210	281244	253114	289528	281566	408831	373387	344604	375359	370380	233293	391360	159632	192659	248712	219079	157119	250236	439960	301812	396911	238926	256266	319951	288498
Q06033	ITIH3	107	1.99283e+06	2.26601e+06	2.28966e+06	1.71898e+06	964384	1.11579e+06	1.77117e+06	2437124	1.96614e+06	1.97306e+06	1.16178e+06	1.54609e+06	2.00868e+06	1.3573e+06	2.06183e+06	1.69902e+06	1.55498e+06	1.30314e+06	1.03188e+06	2.14778e+06	1505558	1.92401e+06	2.30265e+06	3.26811e+06
Q06830	PRDX1	473	NaN	NaN	NaN	NaN	NaN	NaN	NaN	NaN	NaN	NaN	NaN	NaN	NaN	NaN	NaN	NaN	NaN	NaN	NaN	NaN	NaN	NaN	NaN	NaN
Q07954	LRP1	368	14638.3	5750.39	NaN	14370.5	3777.86	19479.3	17933.7	14477.7	18098	NaN	10809.7	17860.2	10351.8	NaN	28858.2	125698	11394.3	5990.22	11613.1	5699.47	NaN	8558.65	7244.05	6491.25
Q07960	ARHGAP1	232	259812	281878	186876	189256	162843	163664	93092.8	172970	168329	223533	372534	274126	203640	184798	144170	163035	199425	158157	221164	176996	309341	253180	140062	210819
Q08380	LGALS3BP	189	797672	605768	1.8018e+06	380407	783314	192251	372931	417650	382030	1.09278e+06	330918	444448	182697	466017	320264	208191	247901	189670	84216.3	477819	203560	406046	261988	321952
Q08431	MFGE8	402	NaN	7890.15	5554.58	NaN	NaN	NaN	2236.17	NaN	1095.08	861.325	2207.32	NaN	NaN	NaN	NaN	NaN	3258.85	NaN	5031.41	1389.08	3470.61	5371.88	8596.91	NaN
Q08554	DSC1	366	48540.6	32176.8	23805.2	NaN	NaN	NaN	NaN	13129.1	NaN	NaN	NaN	NaN	43444.6	53248.7	66342	32487.6	18523.4	NaN	29534.3	9542.99	55171.5	NaN	NaN	38228.8
Q08E93	FAM27E3	474	NaN	NaN	NaN	211.225	318.102	NaN	NaN	NaN	293.213	NaN	NaN	NaN	NaN	NaN	NaN	NaN	107.23	NaN	NaN	NaN	NaN	NaN	NaN	NaN
Q09666	AHNAK	475	NaN	NaN	9337.1	1126.39	NaN	NaN	2727.83	NaN	NaN	4989.44	NaN	NaN	NaN	NaN	NaN	NaN	NaN	NaN	NaN	1818.31	NaN	NaN	NaN	NaN
Q12805	EFEMP1	224	281454	134228	222683	200462	152066	235485	319427	328908	260137	341554	245213	213727	172146	150207	138187	287879	205776	247368	236780	168983	190807	264898	194833	207433
Q13093	PLA2G7	288	42675.3	48811.9	67448.9	70547.9	147035	51375.2	84041.6	70649.8	43979.4	61910	62192.7	79544	66621.8	59738	59855.1	125824	108420	47726.6	72735.2	66625.3	57684.5	55456.8	114859	39542.2
Q13103	SPP2	282	126113	48417.7	52167.9	86286.6	84243.6	95041.9	94413.6	75894.2	84452.2	NaN	24779.7	10826.2	65245	70208.4	69497.2	62616.3	92163.6	107826	54715.6	131450	70692.7	58646.5	59695.9	71530
Q13113	PDZK1IP1	311	262711	198118	35636.2	31092.5	NaN	38020	43482.9	54054.8	27879.7	34459	43033.6	50948.4	47294.3	30321.8	30636	33022.8	19581.8	21665	43146.2	364882	63624.8	29795.2	18395.7	NaN
Q13201	MMRN1	392	1307.31	13283.2	8312.15	7779.83	NaN	NaN	6534.9	3005.67	1572.97	NaN	4940.96	NaN	3268.91	NaN	NaN	NaN	556.557	10370.4	12169.4	NaN	6806.35	7207.96	10201	3405.12
Q13790	APOF	192	234982	352066	354665	341001	361445	300396	564442	323662	366373	187424	652935	423507	532573	710393	804555	617032	650950	360286	571099	193110	503410	278233	279468	595483
Q13822	ENPP2	327	95321.1	63637.1	34179.6	30701.4	57905.3	124716	17753.3	39002.3	27745.4	23833.2	33741.8	18103.9	22391.9	36209.6	26441.8	18870.3	27608.3	26964.4	17964.5	24368.6	10531	38579.5	19568.6	17567.9
Q14019	COTL1	476	NaN	NaN	5178.78	NaN	NaN	NaN	NaN	NaN	NaN	NaN	NaN	NaN	NaN	512.389	NaN	605.993	1810.26	NaN	NaN	NaN	NaN	NaN	NaN	NaN
Q14376	GALE	378	23223.3	22149.2	5686.15	61346.5	10037.9	15079.2	16730.7	2.88372	13916.1	155258	12906	3873.56	10425.7	8702.72	7.24011	3234.87	271.595	2650.17	NaN	NaN	5403.78	8699.56	6847.57	3615.51
Q14520	HABP2	121	1.56678e+06	1.25509e+06	976272	1.79916e+06	2.23682e+06	1.38907e+06	1.28426e+06	1.45253e+06	1.3894e+06	2040497	1.49516e+06	1.79068e+06	1.45866e+06	1.00629e+06	1028204	1.00876e+06	956152	1.44617e+06	984131	1.30931e+06	1488731	1.4197e+06	1.22758e+06	1.0323e+06
Q14624	ITIH4	26	13656257	18151578	17871262	20308144	22303522	18665908	17100392	20436480	14502234	19826508	15586886	18912934	21880436	17295944	21080058	18679060	16443279	21715572	17993716	14988504	18073800	19776222	18634984	21758078
Q15063	POSTN	372	17739.5	11487.2	18266.3	9419.98	19574.8	30619.6	3224.08	NaN	15658.9	3083.55	8281.34	NaN	10461.3	NaN	NaN	31351	NaN	18732.4	33846.6	22669.6	12400.2	NaN	NaN	7556.8
Q15113	PCOLCE	293	108891	49470.7	84727.7	101207	48130.9	98464.3	63112.2	99390.9	49824.9	96031.9	54017.3	41522	68250.3	66925.4	75865.9	55789.6	44720.3	123308	115623	46154	42473	54905.2	55754.1	49257.1
Q15166	PON3	137	1.04216e+06	1.53788e+06	1.05197e+06	1.53943e+06	1.08278e+06	1.93941e+06	1109321	921396	1224937	1.42048e+06	1.08709e+06	955499	1.06799e+06	766187	810331	666985	652097	548663	641249	515534	1.04616e+06	573551	1.00113e+06	707713
Q15404	RSU1	379	5549.92	24646.7	45009.5	23192.7	5259.75	NaN	20602.7	11040.5	14725.9	34305.8	NaN	NaN	5599.83	NaN	NaN	NaN	13758.7	132.336	9571.94	NaN	20847.7	9608.1	31935.7	NaN
Q15485	FCN2	227	234293	144586	297955	257704	303158	168242	197244	267741	211972	72514.7	141504	243642	289212	166588	149910	149664	176435	142544	140890	227356	214229	282652	246473	269158
Q15582	TGFBI	230	316368	210445	193747	182634	276935	322371	195443	146529	220900	268385	154704	395230	179223	195291	181386	234066	167563	232503	261543	176280	139472	253588	155311	176306
Q15828	CST6	477	NaN	NaN	NaN	1599.69	NaN	NaN	NaN	24934.7	NaN	NaN	NaN	30144.7	52084	NaN	NaN	44265.7	NaN	NaN	NaN	NaN	NaN	NaN	NaN	NaN
Q15848	ADIPOQ	162	252111	172333	470946	610224	332046	1.23675e+06	791943	603842	541945	532409	543186	795429	871248	319910	668127	776701	552085	521418	738741	311394	393178	300281	219866	414484
Q16610	ECM1	223	319228	216974	119776	197136	372569	363429	262244	219973	288946	415267	312478	296109	251535	185426	206689	267794	195730	183373	153637	244046	188649	185245	172255	164862
Q16706	MAN2A1	355	22104	14293	20589.4	15234.8	20261.2	24647.6	16797	11893.5	14830.4	NaN	19028.1	23336.7	17515.9	10468.1	NaN	4710.44	15799.6	16273	9131.11	18397.8	10112.4	13765.4	13399.2	12229.3
Q504Q3	PAN2	358	18156	23153.3	11425.1	NaN	15478.1	5304.85	8334.16	NaN	12797.3	8642.12	NaN	23659.8	15219.2	6575.1	13666.4	13058.8	42700.8	11894.2	16894.4	14087.5	9345.19	14557.2	14307	21133.1
Q5T749	KPRP	292	66246.9	114179	50710.7	33218.9	NaN	58680.7	45617.6	17828.9	63146.5	72872.7	31291.2	89422.9	76273.7	223970	106832	132602	70820.2	37697.4	50146.1	36809.7	60503.9	20342	41628.3	64701.9
Q5T750	KPLCE	263	137657	257770	79704.6	80579.9	NaN	69179.3	53616.8	65457.4	158361	NaN	101434	79930.7	185513	322328	126077	173694	145210	92419.8	123886	107803	153100	97964.5	100670	126394
Q5TCS8	AK9	323	30203.7	49443.4	37975.9	NaN	94654.4	88179.5	53199.8	NaN	NaN	50472.2	58570.5	NaN	NaN	13020.3	NaN	NaN	23734	27381.8	30712.5	56716.3	NaN	51426.5	48798.2	35721.5
Q68DL7	C18orf63	268	233054	94767.6	128217	35979.8	175372	183222	130190	60719.7	183379	82905	105322	110782	78481	166393	67587.6	197418	120016	90843.9	76287.7	93936.8	87609.9	119257	64471.9	53856.6
Q6EMK4	VASN	269	248481	93127.5	70812.1	94787.8	112273	107884	96160.9	122103	88578.9	12067887	199716	102147	79092.8	149531	93623.7	113930	97129.7	188345	156046	71323.5	120142	55784.8	94473.5	74433.6
Q6P179	ERAP2	388	24880.1	NaN	10786.2	NaN	19143.4	5404.41	NaN	NaN	9188.84	NaN	6973.13	16986	NaN	NaN	NaN	NaN	8977.2	3104.37	12947.5	7755.12	NaN	22285.5	7201.08	NaN
Q6Q788	APOA5	478	NaN	NaN	NaN	NaN	3738.51	NaN	NaN	NaN	NaN	NaN	NaN	NaN	NaN	NaN	NaN	NaN	NaN	2992.19	NaN	19437.2	4417.05	NaN	2011.9	NaN
Q6UX71	PLXDC2	298	104848	57395.5	57537.8	63833.4	56544.7	63344.3	36759.3	83698.9	67330.4	40780	34749.1	39770.4	37665	28239.9	46646.8	36212	52522.2	43258.2	55083.4	64358	42850.4	49792.8	39213.7	54385.4
Q6UXB8	PI16	297	82134.6	67360.5	43481.3	61832.9	56028.1	108678	62634.6	73225.3	59164.3	57316.8	47433.8	36218.6	35454.3	43257.5	30638.4	51797.9	38138.2	51585.6	73345	43211.8	38666.2	39425.3	36488.6	59366.8
Q6YHK3	CD109	304	60329	88187.5	72586.1	60647.9	26753.3	46488.7	40639.4	80785.8	50716.6	53436.2	43241.6	35493.9	27948.7	38382.1	52634.1	79320.9	55455.9	33473.5	39577.2	75718.6	31074.9	35266.6	33439.7	20941.5
Q6ZSZ6	TSHZ1	479	NaN	99925.6	NaN	88411.7	NaN	51552.1	48573.1	65393.5	NaN	NaN	NaN	NaN	225188	NaN	NaN	91165.9	NaN	86885.4	NaN	NaN	76973	78923.5	NaN	NaN
Q76LX8	ADAMTS13	352	32432.2	15900.8	42690.1	18586.8	16281.9	22913.2	25379.7	NaN	27095	NaN	22974.7	16389.1	NaN	NaN	20816.8	6862.13	28554.9	27275.5	11427.6	16597.1	11414.9	16081.5	17452.5	4148.91
Q7Z404	TMC4	480	NaN	NaN	NaN	NaN	NaN	NaN	NaN	NaN	NaN	NaN	NaN	79096.2	NaN	NaN	NaN	NaN	NaN	NaN	NaN	NaN	11506.2	NaN	NaN	NaN
Q7Z443	PKD1L3	481	NaN	NaN	NaN	NaN	NaN	2.5076	NaN	NaN	NaN	NaN	NaN	NaN	NaN	NaN	NaN	1	NaN	NaN	NaN	NaN	NaN	NaN	NaN	NaN
Q7Z7G0	ABI3BP	400	36178.1	2589.7	NaN	1780.14	16235.7	23970.8	24234.9	NaN	15226.5	NaN	2584.32	NaN	NaN	NaN	NaN	1.52813	32431.6	NaN	23627.5	5676.86	NaN	30696.1	NaN	NaN
Q86VB7	CD163	337	51867.1	40140.3	25988	22467.9	12707.8	27540.1	4589.79	53400	18809.4	30291.8	22070.6	23958.1	13408.2	22829.4	12540.2	25858.7	9874.69	12300.9	9343.22	23144.5	76437.6	28683.5	10771.3	15971.2
Q86W25	NLRP13	154	NaN	3.91828e+06	1143785	NaN	132212	514771	589123	916180	NaN	9253780	2.07943e+06	173555	NaN	4741201	4750465	1.19518e+06	851391	671259	727174	241733	NaN	884147	1.11518e+06	NaN
Q8N6G2	TEX26	482	NaN	NaN	NaN	NaN	NaN	NaN	NaN	NaN	NaN	NaN	NaN	NaN	NaN	NaN	NaN	NaN	130937	NaN	NaN	NaN	NaN	NaN	NaN	NaN
Q8NDA8	MROH1	184	707823	577414	390140	478214	537670	387475	513628	320276	667034	NaN	415962	NaN	369936	369529	289305	417045	316481	536243	335910	526310	511975	508722	594260	281285
Q8NGZ5	OR2G2	393	2688.94	16300.9	1554.86	NaN	NaN	1360.22	NaN	25658.3	3164.37	NaN	7472.58	NaN	26750.2	22703.6	22057.2	23797.6	9600.56	NaN	2059.33	NaN	602.54	11127	6031.77	101946
Q8NI99	ANGPTL6	377	14786.8	12579.8	12487.6	5542.79	6409.35	6705.18	8819.54	4626.93	16845.9	14994.4	10235.2	6934.69	NaN	33709.9	NaN	10889.4	4690.96	8569.54	11341.6	7374.17	11094.7	12103.7	NaN	NaN
Q8TAQ2;Q92922	SMARCC2;SMARCC1	280	NaN	NaN	81774.5	NaN	NaN	43397.4	31715.9	59993	341412	NaN	78999.9	NaN	NaN	234367	188847	104780	109807	84305.5	223169	114309	71650.7	195993	111576	24455.3
Q8TE96	DQX1	483	NaN	NaN	NaN	NaN	NaN	NaN	NaN	0.480323	NaN	NaN	NaN	NaN	NaN	1.98206	1.18157	1	NaN	NaN	NaN	NaN	NaN	NaN	NaN	NaN
Q8TF66	LRRC15	484	NaN	NaN	NaN	NaN	NaN	NaN	NaN	NaN	NaN	NaN	NaN	NaN	NaN	NaN	NaN	NaN	3403.61	NaN	NaN	NaN	NaN	NaN	NaN	NaN
Q8WUA8	TSKU	485	NaN	NaN	NaN	NaN	NaN	NaN	NaN	NaN	NaN	NaN	NaN	68587.1	NaN	NaN	NaN	NaN	NaN	NaN	NaN	NaN	4835.7	NaN	11539.1	NaN
Q92743	HTRA1	486	9279.92	NaN	NaN	NaN	NaN	NaN	NaN	NaN	NaN	NaN	NaN	1889.87	NaN	NaN	NaN	NaN	3163.85	NaN	NaN	8131.57	4450.3	1784.17	NaN	NaN
Q92796	DLG3	365	NaN	NaN	1.0173	22209.3	NaN	1584.08	1.1326	NaN	NaN	NaN	38709.5	28123.7	NaN	37225.7	125729	55346.2	18661.1	4142.44	47809.9	32689.5	83038.1	28380	28024.2	NaN
Q92820	GGH	285	132790	105247	21495.2	114659	74153.6	78059.5	81738.1	54588.8	77815.7	71685.8	57124.1	47905.4	59199.2	58110.7	33252.2	51358.6	47177.6	42336	55406.2	37838.5	72629.6	75486.2	74932	71008.8
Q92954	PRG4	244	170011	223786	146450	166557	91777.3	112593	176088	184187	81271.6	124806	127542	96474.7	175019	89158.1	216276	133428	138899	129444	114548	254055	139127	186580	206265	170955
Q96DH6	MSI2	286	NaN	33947.1	2242.78	24859.3	36610	NaN	123816	185567	50729.6	17406.6	62533.1	13254.8	145156	29307.8	129417	80313.9	184154	109721	218300	67241.6	178494	108514	NaN	417773
Q96HI0	SENP5	300	36171	60877.7	74781.9	NaN	NaN	NaN	18257.1	61550.7	56220.7	NaN	80111.7	64070.8	45845.6	64109.2	NaN	44179.5	46179.2	86222.1	53493.5	NaN	60052.6	88474.8	142021	38294.3
Q96IY4	CPB2	155	745380	591501	656331	1.00459e+06	1.09539e+06	1.15146e+06	649659	625821	585053	700806	819951	685153	690024	602074	739833	770356	510165	677394	537313	851251	675408	610845	769504	524264
Q96JM3	CHAMP1	487	NaN	NaN	23755.6	7297.41	49479.3	NaN	53281.1	NaN	NaN	NaN	47147.4	29983.6	75236.3	NaN	NaN	NaN	81266	NaN	94808.6	70919.1	107430	NaN	NaN	NaN
Q96KN2	CNDP1	202	397192	432791	321971	191000	494378	342571	308044	435900	254576	229942	314631	189114	243453	276739	371592	116150	71594.6	397950	222329	326720	350826	325638	123884	203841
Q96PD5	PGLYRP2	73	4546174	3.85308e+06	3.69245e+06	3.82329e+06	4.65121e+06	4525583	3.79047e+06	3613992	5559113	4558715	2.54977e+06	2.0263e+06	3.38643e+06	2.89209e+06	4.60938e+06	2.8967e+06	4.14745e+06	3.72241e+06	3.01634e+06	3679296	3.29949e+06	3.8933e+06	4415759	3862499
Q96RD6	PANX2	240	105495	147082	274062	119915	107399	141962	237354	NaN	145560	NaN	121846	231489	147453	291874	275957	165925	200284	56846.8	91050.8	236819	186450	212267	199960	89722.9
Q96SF7	TBX15	394	2911.82	NaN	1857.32	1728.86	5757.17	NaN	NaN	NaN	1005.5	NaN	3875.85	4926.85	3613.08	NaN	1941.76	10358.4	5616.1	1121.08	4913.88	3922.62	6552.05	4414.67	7899.07	NaN
Q99075	HBEGF	488	NaN	NaN	NaN	NaN	NaN	NaN	NaN	NaN	1	NaN	NaN	NaN	NaN	NaN	NaN	NaN	NaN	NaN	NaN	NaN	NaN	NaN	NaN	NaN
Q99549	MPHOSPH8	489	38061.4	NaN	NaN	NaN	187979	NaN	1355.96	NaN	82810.4	NaN	NaN	NaN	NaN	NaN	6280.36	NaN	NaN	106927	NaN	NaN	1873.78	NaN	51215.1	14898.7
Q99571	P2RX4	360	16252	13671.5	NaN	NaN	8125.2	13404.9	21753.5	35535.4	28747.5	15077.4	16247.3	NaN	15087.3	7103.62	6414.14	17479.4	9473.73	10497	10402.2	NaN	22432.8	11946.6	NaN	14020.4
Q99784	OLFM1	315	61252.3	37326.9	33883	26830.1	47873.9	32108.2	36832	49562.8	47127.5	50517.3	38249.5	46757.5	17386.1	NaN	NaN	110942	31062.4	27205.9	20808	39428.8	27389	28465.4	12189.7	17044.5
Q99969	RARRES2	362	25477.9	16812.3	12207.2	14808.7	22778.3	12705.2	11777	13270.4	10057.7	13924.9	14778	23688.7	14836.5	11079.1	7646.03	7311.87	8839.86	8909.53	14442.9	9472.41	10867.9	11885.6	12255.7	13060
Q9BWP8	COLEC11	314	89509.3	44350	33313.1	14256.7	32204.2	32387.3	4614.15	33536.8	37407.2	64914.4	16742.3	NaN	22902	32336.9	48306.9	49502.2	81691.8	8491.91	36027.1	67176.1	46409.8	40673.4	21243.3	25429.3
Q9BXR6	CFHR5	332	14399.3	24047.2	13675.4	59683.7	48810.8	25651.7	49021	48034.2	31717.8	22136.4	31829.8	71827.7	34470.4	32720.3	21398.6	12544.1	7804.47	14903.7	23121.1	14706.5	30301.6	15484.2	22941	42461.2
Q9BYJ0	FGFBP2	490	NaN	NaN	NaN	NaN	NaN	NaN	NaN	NaN	NaN	NaN	NaN	7219.88	NaN	NaN	NaN	NaN	NaN	NaN	NaN	NaN	NaN	NaN	NaN	NaN
Q9BYZ2	LDHAL6B	491	NaN	4972.77	NaN	NaN	NaN	NaN	1264.5	NaN	NaN	1825.69	NaN	NaN	NaN	NaN	NaN	NaN	NaN	NaN	4844.29	NaN	2366.16	NaN	NaN	NaN
Q9BZ11	ADAM33	322	72406.2	43247.6	42447.7	2291.58	14823.7	NaN	42150.6	9548.73	7963.63	NaN	31239	9341.98	30289.7	91116.5	38729.1	81820.4	40184.8	NaN	49222.1	5172.79	33650.3	49354.4	20957.8	7792.81
Q9C0D2	CEP295	492	NaN	NaN	NaN	NaN	NaN	NaN	NaN	NaN	NaN	NaN	NaN	NaN	NaN	NaN	NaN	NaN	NaN	NaN	NaN	NaN	NaN	NaN	1	NaN
Q9H299	SH3BGRL3	493	NaN	NaN	3616015	NaN	NaN	8.22485e+06	13875459	533144	14789895	NaN	NaN	NaN	134720	NaN	NaN	NaN	NaN	2.2065e+06	1942329	NaN	NaN	NaN	NaN	NaN
Q9H999	PANK3	494	NaN	NaN	NaN	NaN	NaN	1	NaN	NaN	NaN	NaN	NaN	NaN	NaN	NaN	NaN	NaN	NaN	NaN	NaN	NaN	NaN	1.83208	NaN	NaN
Q9HBI1	PARVB	342	23891	60767.8	53439.3	29999.9	25106.2	18164.1	48914.2	24688.6	35104.2	4226.05	15594.6	7179.32	30540.2	26081.2	NaN	NaN	10343.5	NaN	18119.8	NaN	16864.4	20036.8	25828.1	11969.9
Q9HD43	PTPRH	495	NaN	NaN	NaN	NaN	NaN	1	NaN	NaN	2.83491	NaN	NaN	NaN	NaN	2.85543	NaN	NaN	1.32891	NaN	NaN	NaN	0.622936	NaN	0.133521	NaN
Q9HD67	MYO10	24	15600439	20837846	17823662	14894369	16781056	18869064	13333466	29618366	11289973	584468	18601264	32512192	21489082	86407232	23530110	24858006	20320366	21147606	21741340	16606622	19862354	20633406	25945076	33435376
Q9HDC9	APMAP	319	99968.8	14241.6	38207.4	70680.8	52492.3	45078.5	20780.3	30971.4	33715.8	NaN	33902.5	9390.65	35991.8	11677.4	27438.4	20745.1	23060.3	49045.2	24942.2	37561.3	39396.3	32833.3	28596.9	18121
Q9NP80	PNPLA8	157	1.48569e+06	634846	540969	1.02596e+06	812200	317371	724099	462184	491844	350687	558802	NaN	1.36747e+06	760667	1.17236e+06	1.00828e+06	431691	700200	721439	517526	796120	424784	1.36501e+06	538794
Q9NQ79	CRTAC1	253	130448	103104	109783	168988	108486	206237	119973	95055.7	123544	86469.6	144512	126476	92686.8	160103	175188	200898	173781	209876	116202	188589	133517	97073.7	101121	65276.3
Q9NUQ2	AGPAT5	303	6417.25	129006	39052.3	41703.9	65647.7	38227.8	54144.2	15710	13318.7	NaN	65763.8	NaN	50095	NaN	NaN	201346	10668.8	72062.7	218832	79240.5	214058	72820.3	313460	NaN
Q9NUQ9	CYRIB	496	NaN	NaN	4614.36	NaN	NaN	NaN	5693.39	16149.3	NaN	NaN	NaN	NaN	NaN	NaN	NaN	NaN	NaN	NaN	NaN	NaN	NaN	NaN	NaN	NaN
Q9NWT1	PAK1IP1	497	NaN	NaN	NaN	NaN	NaN	NaN	NaN	NaN	NaN	138.079	NaN	NaN	NaN	NaN	NaN	NaN	NaN	NaN	NaN	NaN	NaN	NaN	NaN	NaN
Q9NZP8	C1RL	161	513932	647742	779989	571197	385956	491584	528216	549098	467738	754323	628021	888786	600401	420863	227180	262342	508797	473771	562956	517065	721014	444672	599345	786828
Q9UBM4	OPTC	498	NaN	2836.49	NaN	NaN	NaN	NaN	NaN	NaN	NaN	NaN	NaN	NaN	NaN	NaN	NaN	NaN	NaN	NaN	NaN	NaN	NaN	NaN	8245.7	NaN
Q9UBR2	CTSZ	499	NaN	NaN	NaN	10422.4	NaN	5966.44	NaN	1445.14	NaN	NaN	NaN	NaN	67326	NaN	NaN	NaN	7744.98	2574.1	26397.9	24356.4	NaN	33733.4	8443.36	3837.53
Q9UGM5	FETUB	278	57838.6	68043.5	46146.1	95469.6	205756	142152	89011.6	145347	96266.5	142573	78727.7	179559	56836.4	29849.9	70774.7	60985	53704.1	94347.3	24440.7	56476	86465.8	79365.8	54024.1	88082.6
Q9UHG3	PCYOX1	250	165667	94757.9	131597	215806	235759	166779	190961	171310	69567.5	NaN	127797	344145	189363	89159.1	112129	129881	167849	103765	46661.5	128580	47532.6	122221	100961	46218.1
Q9UJA9	ENPP5	500	NaN	NaN	NaN	NaN	NaN	NaN	NaN	NaN	NaN	NaN	NaN	NaN	NaN	NaN	NaN	NaN	NaN	NaN	NaN	NaN	NaN	NaN	NaN	NaN
Q9UK55	SERPINA10	172	476845	508556	412588	533253	574151	481942	268496	455482	416957	544979	336667	587991	412467	240779	728622	461434	283454	458426	448134	389224	466931	442391	384231	486122
Q9UM47	NOTCH3	242	356629	291226	179204	140811	151706	194635	164543	162411	173280	NaN	215440	NaN	83531.4	NaN	NaN	482863	106264	73904.8	75267	NaN	166512	229154	103705	86177.3
Q9UM82	SPATA2	225	221743	274426	212665	264759	NaN	439536	NaN	381546	NaN	325139	345848	182849	221955	NaN	223227	NaN	278448	302749	NaN	NaN	NaN	395071	NaN	NaN
Q9UNN8	PROCR	302	55318.1	47662.7	50757.8	60739.5	67195.3	127165	56971.2	48823.7	38651	38117.7	44023.1	43906.6	45272	62451.7	35730.7	165294	49074.2	23537.3	52847.9	35497.3	32492	24160.9	40361.1	38853.7
Q9UNW1	MINPP1	279	84540.3	71257.8	87764.5	77737.1	93105.8	69684.8	68017.1	66873	69190.4	27297.5	83777.1	89847.1	64833.1	21740.8	58853	75866.7	90249.2	71027.9	91484.4	92987.5	68953.2	83736	93636.5	82863.9
Q9Y279	VSIG4	501	1223.78	4102.73	NaN	180.818	NaN	NaN	309.777	NaN	NaN	0.389094	NaN	NaN	NaN	NaN	NaN	NaN	NaN	NaN	54592.5	4673.59	1564.88	NaN	630.752	1032.59
Q9Y490	TLN1	339	7953.12	44160.7	26315.7	29641.9	13475.1	NaN	25093.5	35510.9	19334.5	41976	5083.98	NaN	62602.7	31075.5	11671.3	36789.2	15261.9	8398.28	49008.6	NaN	21145.1	11011.8	39318.6	12995.2
Q9Y5Y7	LYVE1	502	NaN	NaN	NaN	0.888682	1.04827	3.28051	4.96704	NaN	NaN	NaN	3.3648	1.05746	NaN	0.0150114	NaN	NaN	NaN	0.371188	NaN	NaN	NaN	NaN	8.07402	0.00332251
Q9Y6R7	FCGBP	239	138534	227316	313932	119427	90017.7	138506	109168	247468	145162	204796	154506	158470	98699.7	204578	185771	171265	130236	250769	107826	302592	77962.4	108266	84329.8	247078

## Sheet: Table S3
Table S2. LC-MS/MS filtered data
Uniprot ID	Genes	HD1	HD2	HD3	HD4	HD5	SNI1	SNI2	SNI3	SNI4	SNI5	SNA1	SNA2	SNA3	SNA4	SPI1	SPI2	SPI3	SPI4	SPI5	SPA1	SPA2	SPA3	SPA4	SPA5
A0A075B6H7	IGKV3-7	944680	429339	655173	518103	1.09599e+06	882477	942332	424592	333746	12463.3	422907	543364	74370.2	359009	572422	437637	87163.8	87837.1	279752	259230	465065	326465	421242	37864.7
A0A075B6H9	IGLV4-69	1.25244e+06	442766	358757	447629	1.05704e+06	293046	410649	107705	835101	202250	626587	429844	612755	494519	460895	560744	271005	329675	806601	632991	609864	438249	481707	163768
A0A075B6I0	IGLV8-61	1.57569e+06	1.11747e+06	1.31499e+06	6807113	3.68339e+06	4684946	4467869	1.69514e+06	2.43823e+06	2110077	4.97249e+06	3.95962e+06	2.41781e+06	4412453	1.15148e+06	7347659	2.59617e+06	3231988	2.68228e+06	159755	920663	825909	73287.2	2.6237e+06
A0A075B6I1	IGLV4-60	66872	14560.4	31569.6	69054.5	45514.1	46807.2	33460.4	11287.1	49119.8	23037.4	10068.9	63329.3	29584.8	4826.43	53449	116571	39734.4	37046.7	47010.8	54030.7	47299.1	49197.4	24944.4	31643.3
A0A075B6I9	IGLV7-46	583579	290517	678577	838628	203090	74841.2	513501	206221	332331	224988	708134	1.38535e+06	521050	528872	388102	839647	161700	486259	773831	652572	1.14418e+06	358076	1.23863e+06	411930
A0A075B6J9	IGLV2-18	687476	431012	1.63402e+06	105364	1.13506e+06	413386	62038.8	95150.5	2.32129e+06	763476	818539	52102.4	445057	646950	72518.5	531554	150355	144086	208866	129379	259758	142317	237103	214026
A0A075B6K5	IGLV3-9	797441	328724	398815	343019	729389	355101	275254	71323.3	566354	426418	420423	162728	209988	406959	308991	488724	372714	305537	353231	297906	184304	251220	352516	188852
A0A075B6Q5	IGHV3-64	655971	303819	587228	524904	533615	230026	1.27384e+06	424630	693778	323730	464937	229019	619864	253676	307160	663702	486402	378990	1.08955e+06	569318	654365	651395	530425	605780
A0A075B6R2	IGHV4-4	387951	43455.2	27867.1	62156.7	44936.1	44881.1	129087	47962.1	84062.1	114318	1.02239e+06	13712.5	560277	644728	130363	269913	101215	131536	347998	175582	201792	288601	249119	120947
A0A075B6R9;A0A0C4DH68	IGKV2D-24;IGKV2-24	6.69616e+06	2213664	10335796	1.94329e+06	3.85636e+06	2.4075e+06	2.62681e+06	846257	3.20779e+06	1.78926e+06	4115785	1.39387e+06	2632889	4.13835e+06	964401	933167	772830	1.88563e+06	2.58561e+06	3.08882e+06	3.84671e+06	816739	3.49745e+06	1.98545e+06
A0A075B6S2	IGKV2D-29	881919	149625	163980	33155.8	32410.2	44506.2	118084	20649.4	268946	138235	24960.9	49461	53986.9	69435.3	226011	155297	63528.2	226011	459209	19213	9366.29	18770.4	59404.5	26688.5
A0A075B6S5	IGKV1-27	1.77983e+06	851073	833077	780347	1.38035e+06	1.35884e+06	663147	291049	1.38623e+06	906115	1.34694e+06	705311	866649	1.13035e+06	633325	1.33584e+06	523694	980218	819054	1.11416e+06	1.49742e+06	923946	847167	579124
A0A075B6S6	IGKV2D-30	91572744	61393380	59151668	36823864	62961324	34938184	16619913	5359599	44135452	31096002	49301444	23440846	37588184	17146228	10759752	978473	12412210	16830550	35991108	30119506	31175540	17329768	23028428	10768598
A0A075B7B8	IGHV3OR16-12	27982694	9938096	17094966	14173352	34343804	24203360	16080084	6.95749e+06	14617327	7.52774e+06	19583444	13272282	10672026	18967944	14955602	16002472	9034798	9776249	20650008	12406921	15380135	11041733	16694674	7388322
A0A075B7D0	IGHV1OR15-1	6100703	1691293	1.35988e+06	3.52866e+06	2.67295e+06	3.04915e+06	2378330	310638	1686048	630327	863698	5365166	838148	458699	692967	1.94827e+06	643630	1.55512e+06	1.04367e+06	2.0085e+06	414232	1.39425e+06	589130	359458
A0A075B7E8	IGHV3OR16-13	10108857	3.91363e+06	6.77523e+06	4504144	11054168	2.4571e+06	7.11505e+06	1.99926e+06	5.20376e+06	1.69177e+06	6591125	4266654	3567774	4961898	6501000	2.34526e+06	2.5141e+06	4474335	4515472	5362076	5447140	2.99068e+06	7652173	2945653
A0A087WSX0	IGLV5-45	904170	436874	392606	812415	1.64044e+06	267411	235194	342141	690624	266894	704747	608082	759543	211605	132863	229380	411271	277099	461054	481966	633780	133577	899380	486919
A0A087WSY6	IGKV3D-15	4.69969e+06	3.18871e+06	2599686	3304106	3.07164e+06	5188010	455016	806970	2.05156e+06	1.29202e+06	4.08237e+06	1.27439e+06	2.52993e+06	3.76791e+06	1579311	4.20829e+06	1789390	1.88135e+06	1946568	2.16816e+06	1.91783e+06	3219034	1.74986e+06	1.92099e+06
A0A087WSZ0	IGKV1D-8	659661	168549	418569	236540	373205	287048	160715	101596	268799	199215	493392	1018.13	265562	430240	535147	361677	548197	475449	296726	207170	422194	520141	210729	196264
A0A087WYE8;A0A0B4J2B8	IGHV1OR21-1;IGHV1OR15-9	5982.08	78447.3	35889.6	35889.6	23239.2	215545	12959.3	42869.6	6168.47	36448.1	60295.2	48454.6	3210.56	37320.1	35621.1	15455	7525.5	20838.2	19860	7170.11	3996.38	4602.61	4703.45	5118.14
A0A0A0MRZ8;P04433	IGKV3D-11;IGKV3-11	2.20875e+06	1390231	1137594	1.07661e+06	1.10898e+06	1.77555e+06	1.13912e+06	807000	1381358	951551	1.66332e+06	822474	1.08016e+06	1.49512e+06	1.18252e+06	1.98597e+06	1.7099e+06	949234	1.37392e+06	757362	1.35098e+06	700113	1.06942e+06	801608
A0A0A0MS14	IGHV1-45	1.13698e+06	403605	571462	266198	770554	267080	285846	118758	580792	215471	308535	145685	226475	338517	343805	301905	112193	315552	460464	428640	284757	184553	139147	82023.7
A0A0A0MS15	IGHV3-49	364898	452409	341150	279749	555438	435500	646737	194217	1.01921e+06	450980	632630	433597	667756	381939	658603	943625	314956	329469	318963	596236	1.12393e+06	512158	557802	482125
A0A0A0MT36	IGKV6D-21	584818	316224	490226	363762	1389094	536448	429455	64681.8	126860	188799	583535	283033	503812	563190	1.41118e+06	427831	598523	378692	450166	396547	623418	405575	803096	303781
A0A0B4J1U7	IGHV6-1	4988794	1.14901e+06	3.86121e+06	3.09814e+06	5.62331e+06	6.6949e+06	3.08187e+06	972379	1.56118e+06	7204083	3992723	846096	3715315	4.04476e+06	5559252	5.11603e+06	1.51051e+06	1.7371e+06	2.73459e+06	2444961	5368973	4.07969e+06	6863987	2946299
A0A0B4J1V0	IGHV3-15	679223	218969	337821	376514	823395	320174	242517	61192	350676	309090	887542	220930	586224	729978	214328	368727	184744	275880	1.05643e+06	403771	588596	157895	444704	236684
A0A0B4J1V1	IGHV3-21	8576.29	1007.54	3349.21	948.962	17645.9	28226.6	8905.13	10605	2325.52	2962.79	10814.7	3330.07	3548.77	167245	3880.85	33059.1	32796.5	1578.21	11500	2641.03	3679.72	15962.5	11430.5	8931.56
A0A0B4J1V2	IGHV2-26	1.39792e+06	743929	1.94389e+06	608308	972934	974068	1.00338e+06	147450	814072	269941	1316408	463653	1242952	935332	428999	616546	389362	396568	748899	748872	679046	597818	940371	421407
A0A0B4J1V6	IGHV3-73	16868700	4904301	14505945	12142176	15534638	7517115	19909944	4.3535e+06	14211662	3.1803e+06	15479398	9952871	15509818	12075540	21515144	21177704	13627306	11072596	18541324	10291921	26365890	14849992	16374250	11773157
A0A0B4J1X8	IGHV3-43	3.51929e+06	1.56167e+06	1598299	1.30465e+06	3200175	1.61817e+06	1.22671e+06	631466	1.23435e+06	1.37639e+06	1.82625e+06	1997006	891215	628144	1222557	2.49623e+06	903312	904635	1.41502e+06	1.22415e+06	771580	915247	790894	1.55092e+06
A0A0B4J1Y8	IGLV9-49	1.71163e+06	7701.91	907993	902034	1.01061e+06	9095.49	190653	139586	992881	333054	632079	1.75272e+06	365823	4.26027e+06	549119	238304	59969.5	11702.3	1.19428e+06	180406	379445	730638	856145	401913
A0A0B4J1Y9	IGHV3-72	1.75398e+06	892317	1.1554e+06	1.4975e+06	2.69895e+06	1.08269e+06	1.18559e+06	287433	1.2175e+06	742537	1.09561e+06	923335	759545	298320	811988	1.05924e+06	592671	1.05328e+06	699775	879868	1.15161e+06	703498	1.13696e+06	684761
A0A0B4J2B5	IGHV3OR16-9	3087271	1.79583e+06	3114626	1.65893e+06	3.24321e+06	1645869	3.32956e+06	638443	1.7015e+06	785837	1.89357e+06	1.23235e+06	1.97565e+06	2.60561e+06	4.26263e+06	4.01857e+06	2073731	1.28285e+06	2850951	1.99783e+06	3.15711e+06	1.31207e+06	2.01908e+06	1.45917e+06
A0A0B4J2D9;P0DP09	IGKV1D-13;IGKV1-13	7414.17	104469	29037.3	393174	184278	18845.2	45048.6	6548.99	106577	48223.3	52432.6	469296	23506	416.779	51965.9	25503.3	26976.5	21424.1	34.6466	75750.4	238562	15720.2	8550.77	40168.4
A0A0C4DH24	IGKV6-21	1.33161e+06	403979	705590	236645	669457	343041	189640	568188	334247	1.40582e+06	84129.1	133857	234947	150978	402950	637985	1.17968e+06	161445	596002	499187	362401	524761	258548	978908
A0A0C4DH25	IGKV3D-20	12954717	5.36282e+06	7.55031e+06	5.40313e+06	13482816	10136652	4580835	2.07144e+06	10500477	6969689	7.55371e+06	5771792	5.50088e+06	4895159	6.24874e+06	4.1427e+06	4.13686e+06	4.06027e+06	7.78846e+06	10229556	7.59397e+06	4.79824e+06	7547285	2.01174e+06
A0A0C4DH29	IGHV1-3	408626	13467.2	19133.7	16216.2	947.3	43442.9	2423.77	34417.6	34417.6	57386.1	237142	23063.6	100339	40811.5	10629	53209.1	104899	75132.7	119238	74926.5	107519	84209.9	77403	96012.5
A0A0C4DH31	IGHV1-18	285394	123138	14717.8	655522	553964	176508	183818	2262213	327636	737544	413386	254169	175796	281117	19647.2	8816.12	208836	112560	372709	133156	271889	289095	123240	553340
A0A0C4DH33	IGHV1-24	404082	255521	251061	345079	265730	388209	184226	169065	176664	213683	215815	17928.9	527834	415784	137659	135703	129780	174110	111044	70871.9	125343	125719	116437	126156
A0A0C4DH34	IGHV4-28	1.76751e+06	948837	847898	879088	2.17956e+06	1527826	1.24757e+06	493694	2.13513e+06	551520	1.22167e+06	1.22579e+06	1.36961e+06	906690	1.60508e+06	984081	2.10874e+06	1252875	772022	1.2201e+06	1.78924e+06	1.21429e+06	1136825	301039
A0A0C4DH35	IGHV3-35	6013715	4.4981e+06	6359094	3.50319e+06	7.85095e+06	1.11022e+06	6.91061e+06	1.27974e+06	4844659	2.12279e+06	5.86862e+06	3.16264e+06	3.81468e+06	6326428	6.51394e+06	3.59503e+06	3.12896e+06	2.75277e+06	3.96515e+06	3962744	4804432	1.88864e+06	5.13135e+06	1.7431e+06
A0A0C4DH36	IGHV3-38	446435	395161	196727	20852.6	337691	285296	389804	25669.5	233777	195377	187498	1.34916	172948	15815.1	325810	160329	118787	62897.6	323272	112910	141619	304179	88381.6	94477.6
A0A0C4DH38	IGHV5-51	2.14682e+06	283304	1.39306e+06	991169	1.77392e+06	1.50272e+06	1.36073e+06	471830	1.27735e+06	749674	1.09902e+06	1463485	763696	619439	1.25578e+06	1.21894e+06	569297	1.3777e+06	1.66707e+06	1.28267e+06	1.67756e+06	1.30298e+06	1.44105e+06	1.04007e+06
A0A0C4DH41;P01825	IGHV4-61;IGHV4-59	180820	85880.5	85641	54784.8	160036	116618	194139	80722.2	56787.8	90921.3	124277	86354.1	57523.5	10913.2	161406	111224	150318	146738	237345	69925.8	238739	133660	230920	52104.7
A0A0C4DH43	IGHV2-70D	1924047	192645	1.25567e+06	663006	471338	1.24208e+06	479727	961829	1.41558e+06	709929	40645.7	561648	17291	119.736	209966	676466	71723.7	535870	555314	146620	281966	269180	195975	1902.21
A0A0C4DH55;A0A0C4DH90	IGKV3D-7;IGKV3OR2-268	49411800	34761264	22244970	15856070	19228826	41289112	8622617	18070232	17091852	90959832	20657116	10281623	13422332	32949966	27606092	22295030	11797871	11213384	25814040	5732623	8241400	7.38089e+06	17161890	13030364
A0A0C4DH73;P01611	IGKV1-12;IGKV1D-12	2.80491e+06	775071	1.07196e+06	613336	1.12971e+06	1.08872e+06	890744	460154	817716	754443	1.5034e+06	440874	983930	390677	747973	1.23387e+06	648867	675819	1.06813e+06	685022	982521	879318	658008	717025
A0A0G2JRQ6		2.54897e+06	3.66301e+06	3285658	1.32654e+06	2.84976e+06	4.40627e+06	1.60397e+06	420021	2.84497e+06	1.24706e+06	1113388	1.29332e+06	1.18195e+06	1.7219e+06	1.28121e+06	1.01437e+06	1.50761e+06	1003856	1.16317e+06	1.24194e+06	1.38694e+06	839916	746390	382287
A0A0J9YX35	IGHV3-64D	657625	609840	555286	442583	760645	460515	289514	67467.6	237172	501948	780670	336362	193651	398572	290125	114943	348187	366087	474149	334612	451451	235840	542612	526676
A0A0J9YXX1	IGHV5-10-1	8376218	313328	1.81e+06	243996	148725	22109.6	3647345	48558.6	507753	625676	6651068	2.45014e+06	287805	3.84108e+06	2.39323e+06	1.0739e+06	344840	5.23682e+06	4.68801e+06	3.91444e+06	3.20762e+06	4.1853e+06	2.40309e+06	1.36072e+06
A0A0J9YY99		14949519	9102652	9922107	8441690	13865281	8894768	5.4158e+06	3699996	8.16621e+06	5.42133e+06	16997346	6.59701e+06	12485940	5.45406e+06	6.93123e+06	12338901	8429770	8302144	9639371	8.17558e+06	15164087	9065930	11923824	6484965
A0M8Q6	IGLC7	43833.9	2345.56	41441	17813.2	25426.5	96596	102397	9160.59	12803.1	8.60111	19275	72463	13442.7	15578.4	4706.41	68363.9	9992	11324.6	57453.5	11459.4	45754.3	140760	19374.2	11424.1
A2NJV5	IGKV2-29	742634	78250.6	155545	119555	625669	190489	255279	23683.4	115820	35091	432636	126906	95827	431223	551117	97343.9	84361.1	104915	195998	286355	492053	395447	338894	136674
B9A064	IGLL5	27339468	17922204	21518604	19184066	42837656	30078018	17970886	8828165	53023696	16984638	22944502	16866138	23127156	18797392	12740355	31328414	18896556	26010854	17300274	26900446	24483638	26499142	26993262	9545057
O00187	MASP2	201093	177811	232509	159037	356480	192760	214757	130999	186329	101313	223189	296601	180172	90351.6	103142	82422.4	135580	83921.3	103305	165969	129387	162922	132518	124510
O00391	QSOX1	215835	148439	131182	121977	134345	165977	125558	138808	166755	133408	147496	100261	100654	134659	98168.6	113227	153674	137802	145249	143911	103620	146758	117070	121306
O00533	CHL1	54249.8	93894.1	38750.5	59536.8	13635.2	46811.4	60374.3	67510.5	56518.4	40223.5	59271.3	33000.1	65653.1	48894.8	41829.5	52254.4	60174.6	57927	72488.7	21202.1	62498.8	18222.6	33725.6	43848.6
O14791	APOL1	2.23355e+06	1927075	1.41867e+06	1483323	1.96693e+06	1.64392e+06	1080368	1.51989e+06	1.7148e+06	1276753	1.62727e+06	2.63745e+06	1.13268e+06	1.14047e+06	1.42436e+06	1.39429e+06	1.63524e+06	1.64586e+06	1.93179e+06	1.789e+06	1.46963e+06	1.67712e+06	1.56616e+06	1.81418e+06
O43677	NDUFC1	330902	105140	14047.6	25407	178979	280466	110216	11080.4	381206	35040.1	58708.3	198298	70426.5	119194	33936.8	325481	260247	102329	45495.1	78719.6	90203.4	145174	90267.9	108683
O43866	CD5L	6.16117e+06	1.3059e+06	7.15462e+06	4.17713e+06	511814	4406697	3.47793e+06	2.25117e+06	3.95784e+06	1278795	3.03049e+06	1.88576e+06	3756927	3.22233e+06	2855547	4.9558e+06	6.36663e+06	2.03648e+06	9188042	5099151	5828767	4378442	7666810	4.09254e+06
O75636	FCN3	2.80654e+06	2.11642e+06	2574072	1.53881e+06	3.03828e+06	2.04643e+06	1.81184e+06	1819774	1341383	4.36343e+06	2.37413e+06	1878269	2.00965e+06	2.90272e+06	2968334	1.31205e+06	2.20117e+06	1.32497e+06	2373461	2.72621e+06	1213072	2.03781e+06	2.27812e+06	658302
O75882	ATRN	1.57003e+06	1.47551e+06	1.17208e+06	1.49119e+06	1.34769e+06	924010	1.25876e+06	1.11287e+06	1.07578e+06	1.38953e+06	1.22294e+06	1.01176e+06	909782	975492	1.15153e+06	1.02885e+06	1079850	860529	863853	1.2253e+06	882545	997493	875766	864370
O95425	SVIL	598652	279221	316268	180976	603408	295684	185931	337783	220040	393135	281446	504511	322975	1918.7	54308	243966	133469	123124	227323	270899	187574	325576	230050	244213
O95445	APOM	1.14311e+06	1.34736e+06	1.213e+06	1.65328e+06	1679509	2.08341e+06	1.22171e+06	1.09063e+06	1.02428e+06	917033	1.4698e+06	2.08048e+06	1.45317e+06	610538	604260	829734	846063	1.15048e+06	961865	1.19672e+06	1.04877e+06	1.24539e+06	1.55157e+06	777521
P00450	CP	14976437	15739228	13854180	18871260	21387944	27997462	17097250	20149692	20192538	16068516	17263324	20130140	21199906	20398830	18762222	18786610	16843358	20567166	15861640	21993250	23547950	19134556	20845942	26599914
P00488	F13A1	273490	420146	332310	366383	475458	461192	475710	513088	390655	398715	261821	368290	404827	263507	487052	453241	320128	446242	471297	318316	282029	292042	320587	432891
P00734	F2	12639968	13576594	13352826	15875358	19119504	16442850	13347602	14265933	14141167	15420808	14361669	17027876	14374942	12190131	15802962	11647999	12039904	14415970	13117154	14142257	14482097	14306927	17656710	12372435
P00736	C1R	2.01894e+06	2503866	2.08857e+06	2.71403e+06	2.0501e+06	2.5656e+06	2.10606e+06	1.72905e+06	1.65149e+06	2.45493e+06	1.66865e+06	2.14448e+06	2.02394e+06	1.55342e+06	1.85509e+06	1.92621e+06	2.02544e+06	1.87172e+06	2201947	2.01286e+06	2.25126e+06	2742827	1.97398e+06	2.31357e+06
P00738	HP	104492480	100449856	117695424	95451216	81338640	157439888	46193172	168671648	124525576	151208768	157284272	110393696	163058736	110863104	156576832	112220952	95329384	118133248	141093856	102074368	158438576	119659416	211795728	177878816
P00739	HPR	2393406	2.49451e+06	2.08446e+06	2.49741e+06	4.17159e+06	3.49231e+06	1.8612e+06	1962354	3.04976e+06	2.51519e+06	2.68302e+06	5661798	2.32641e+06	1.48826e+06	3.17077e+06	2.01861e+06	3.18271e+06	3.24082e+06	4.72e+06	3.37655e+06	2.66196e+06	2.7512e+06	2.7145e+06	4767572
P00740	F9	479054	602146	401731	474877	656735	492051	321744	495173	373940	662424	435780	437185	510881	304592	445973	316202	412686	429522	427148	428024	438901	450529	497273	396160
P00742	F10	825427	601453	514168	760639	780209	1.04138e+06	694842	755266	603145	758766	638238	892886	541423	461324	515582	601531	436203	751917	497010	695354	614801	666630	669179	549507
P00746	CFD	190470	125223	145257	158805	134373	153762	104826	111367	106199	104461	145650	107358	100214	95068.3	116831	28602.9	131461	122986	90984.8	56194.9	58607.7	106738	97743.7	54985.8
P00747	PLG	12761008	10739469	10157210	13551611	16043552	11288198	9475044	10232400	11930344	12336947	11670937	18804162	11456121	8968201	10003805	7.89771e+06	9338400	11893274	10616798	12841497	11008597	13037890	11289538	11045253
P00748	F12	1.74116e+06	2675088	2.36167e+06	2.68282e+06	2187686	1.77937e+06	1.78495e+06	2.98957e+06	936161	2.31782e+06	1.89077e+06	4.04038e+06	2.49423e+06	1.72715e+06	3.80107e+06	1.59216e+06	2.29243e+06	2955905	2124365	2.06719e+06	2167579	1.97825e+06	2.49105e+06	1.51039e+06
P00751	CFB	12005308	10162785	8897451	10076397	11414545	13589451	9052447	11568013	11578746	11746043	11240069	11786776	12490088	14494182	11321144	8540801	9456763	8693111	10563951	9926715	10508029	10146069	10783432	16455882
P00915	CA1	47504.2	120067	98149.3	113575	76526.1	74570.8	130753	241333	93058	993987	110055	49618.4	47801	134708	64707.4	69437	122456	46674	901819	102528	202015	95584.4	59458	51777.8
P00918	CA2	4258.8	5850.25	4525.6	3467.76	4525.6	5339.77	3181.3	7648.18	5339.77	5189.83	1228.49	5111.54	2131.15	53.4069	284.273	2755.78	7429.32	7378.08	19299.1	1198.9	6538.44	900.421	635.027	2318.2
P01008	SERPINC1	7.38222e+06	6.68528e+06	7884086	8830129	9599770	8619341	8165693	8535576	8442866	9026649	8706289	7453571	8279143	6.46067e+06	7.65037e+06	8554030	7836784	8448032	8568253	6.78237e+06	7.69536e+06	7097696	8133771	8673918
P01009	SERPINA1	154760384	128691768	102755904	170694400	138821184	198238384	157831984	141285696	177405296	148588080	155325072	274115552	150850304	110885576	116356104	132399712	104752280	167921760	159169376	151045216	175641376	153851024	220030464	185797696
P01011	SERPINA3	19760690	29105524	19618190	27194876	29992272	24586190	26975672	47581008	28713858	34008256	43666636	22620194	31959408	25426262	27313010	28983688	34644304	34264020	29932106	29089922	40817976	27371354	41814584	56739968
P01019	AGT	5.39514e+06	5.42075e+06	5.12129e+06	5.87712e+06	7.49893e+06	4.45787e+06	7329434	7129091	4.64501e+06	3.78294e+06	5.2944e+06	22905298	6020275	4.67603e+06	7.19197e+06	6725932	6.3761e+06	5.4896e+06	5149723	6286590	5874935	5226582	5.84373e+06	5.03588e+06
P01023	A2M	59905068	37668980	79547120	42061744	29092376	53032780	65516096	80671464	50914124	60900876	49780072	37179656	36945304	72435608	49173500	59622836	115179488	55878112	59861084	41098188	42477608	42005984	37604256	47940476
P01024	C3	63612936	63793144	47110292	47947260	62576644	46430648	37773792	60851944	58163696	68147280	58256424	69240808	57296596	60201908	55048740	61644388	45457108	69631176	58443112	60636940	61758104	68841944	59212332	69958968
P01031	C5	5.09602e+06	9433177	7.80562e+06	7755481	9095648	8018980	6184386	8887074	6.5794e+06	9701041	7599262	9063877	7407511	7.97208e+06	7997465	8129599	7180518	8.27346e+06	8794219	9194322	7.99902e+06	8677739	7908488	10507479
P01034	CST3	173646	125741	149326	127531	169467	107437	95151.4	234678	210170	265718	127450	118289	126653	92750.4	93858.9	113276	138555	140123	119784	90639.7	112229	96067.5	140353	120463
P01042	KNG1	18730764	13810139	12649289	13211865	15602509	14517574	13211104	13411126	12894362	15961694	15357251	18846816	12949333	11486492	12425506	11297387	10617716	11102033	10181809	12689123	11069817	11536546	12446398	14465938
P01591	JCHAIN	7674236	2.7735e+06	6.6508e+06	4.15395e+06	1347214	4.50917e+06	2.24721e+06	2.42625e+06	4785287	1.04318e+06	3.64322e+06	3.58057e+06	3.7334e+06	3.32679e+06	1.85564e+06	3.6598e+06	3.56886e+06	1.59145e+06	3.69005e+06	2.88899e+06	4.92708e+06	3.2994e+06	5.20474e+06	1337576
P01593;P01594	IGKV1D-33;IGKV1-33	709380	190853	252027	181579	485939	454538	253531	116108	233367	287912	506454	241767	294592	187203	160007	46090.9	201789	236812	274083	301072	364325	314039	197841	274490
P01599	IGKV1-17	444183	174951	122054	212163	286343	104258	142868	181857	239238	108211	352723	103543	149322	473625	178585	275912	75541.8	183636	221347	101953	219068	77204.4	198828	245731
P01601	IGKV1D-16	60024.5	1627.36	34655.1	31375.5	33323.8	87726	107578	18856	105923	80020.9	100114	32505.9	59454.6	1861.59	15.8371	72.8938	15550.1	11305.8	8485.32	35750.2	77571.1	17762.9	24546.7	17170.4
P01602	IGKV1-5	10282981	3.35478e+06	5.34999e+06	3.34975e+06	9518035	6.10539e+06	3.07638e+06	787547	3.72357e+06	3.75968e+06	5.23297e+06	3.62196e+06	4366815	1.07694e+06	1.08983e+06	5985975	2.0102e+06	2.69603e+06	4.13312e+06	2826364	4.69558e+06	2.96006e+06	3.35309e+06	1910543
P01619	IGKV3-20	28693064	14015963	15127912	13368848	26469366	17037710	16337519	4.40073e+06	16242618	11462096	18473600	10060309	11880147	9435339	9938986	10839851	9485779	12619614	18297280	12442304	21486822	10672851	11911248	7.71737e+06
P01700	IGLV1-47	3.73569e+06	2.84358e+06	1.71357e+06	2.86713e+06	4.07455e+06	1.40598e+06	1.49027e+06	1.669e+06	2.98892e+06	3023008	2481773	1.85616e+06	3233450	1.34772e+06	1438018	2.88692e+06	1.27727e+06	1.95798e+06	2.17098e+06	2.61855e+06	3.22062e+06	2.84635e+06	2.64439e+06	1.19717e+06
P01701	IGLV1-51	2871233	911228	538613	436278	3.9606e+06	284474	534184	228089	810710	281674	1.17282e+06	469143	244844	222061	676214	350640	595065	191254	332004	267595	313862	316616	269865	656896
P01703	IGLV1-40	726570	398686	363505	486022	593140	340362	101991	101216	482720	256572	1.02207e+06	330763	522486	719737	384408	452254	161590	665790	327694	264796	637974	545913	769342	320038
P01704	IGLV2-14	76028.9	49799.7	45712.9	34957.1	56689.3	34341.6	65615.5	46756.9	71984.4	141224	218833	27399.5	70951.5	120033	49192.8	127103	70133.6	32781.8	146446	48885.2	665531	97859.1	161746	27590
P01705	IGLV2-23	523618	453162	194976	493829	515843	279992	478412	236330	125233	279992	813883	962347	429689	540027	188826	625968	236260	122624	198503	164045	952784	492357	414299	119170
P01706	IGLV2-11	1.36475e+06	485686	2.92375e+06	756464	758697	1.44466e+06	342654	229074	1.65056e+06	2805462	1.15959e+06	887999	588551	128304	396273	312128	213746	755201	414625	384584	569488	567780	553073	189131
P01709	IGLV2-8	1.54423e+06	232038	1.39546e+06	776065	769010	583657	1.27533e+06	241693	315357	502246	647546	386944	473531	853968	316817	855842	341752	301953	533249	456815	875787	456000	1.02458e+06	415326
P01714	IGLV3-19	7.93062e+06	2228170	2.38043e+06	1684551	2.13787e+06	1.91089e+06	2.44093e+06	1.10395e+06	1.81073e+06	1591405	2.86147e+06	743926	2.96842e+06	1.83371e+06	1.36436e+06	2562599	1.96035e+06	943514	1.52733e+06	2.17487e+06	3.30877e+06	6708477	3054700	589043
P01715	IGLV3-1	1.08873e+06	259057	539004	180881	1335347	164974	191496	64848.4	408620	203931	658210	497192	155191	169708	336525	420774	157536	88782.5	528264	181243	198564	165848	201573	119106
P01717	IGLV3-25	5584679	2609876	3.32433e+06	1.38499e+06	3491976	1310481	2.14885e+06	1.76262e+06	2.5979e+06	1872358	4.05839e+06	2.34008e+06	3.04135e+06	2.35151e+06	3.26646e+06	3.74572e+06	1.70848e+06	1.83352e+06	3.07973e+06	2.78398e+06	2263731	2.83675e+06	3.00381e+06	1.11201e+06
P01718	IGLV3-27	1.21964e+06	416094	736609	730118	774826	350869	370590	187722	570246	274917	549428	658103	991446	433436	306852	525195	23585.3	406127	717258	413953	797666	1.05049e+06	1.08566e+06	303854
P01721	IGLV6-57	938799	522450	3626.59	772010	2.37566e+06	2.41385	124878	343747	610110	800366	1.55091e+06	1927.78	2.3986e+06	1.28441e+06	1.30424e+06	2.97067e+06	965016	652312	1.79162e+06	763681	3.48639e+06	47473.7	2.4663e+06	1.40503e+06
P01742	IGHV1-69	7.46805e+06	3.96808e+06	4.72573e+06	2033269	5226139	3.94115e+06	2739669	1.41647e+06	4372710	2.40567e+06	3.11153e+06	1.79441e+06	1.84539e+06	4206801	2.51237e+06	1.71877e+06	2317976	3519865	3.18329e+06	3.38989e+06	4146788	3.47739e+06	4.54341e+06	1907909
P01743	IGHV1-46	236216	109841	134633	112166	352019	87611.8	193756	13257.5	85726.3	94341.9	295415	104073	215722	107800	120147	9676.34	88700.2	139940	151661	132422	205285	70486.1	162902	76696.4
P01762	IGHV3-11	158914	53336.8	172251	37652.8	71530.2	30906.2	12279	19943.5	21832.6	39220.4	15014.3	46810.5	32347.2	33624	29405	58354.9	9598.96	6770.33	42895.7	17831.5	30777	47046.7	70534.4	16142
P01763	IGHV3-48	6388.1	44804.6	134182	15592.2	23056.5	21911.9	10317.9	15725.3	15985	15985	40962.4	31058.3	47205.1	39742	25196.6	33589.2	39642.2	2358.61	25196.6	13556	106182	38195.2	138337	88559.5
P01764	IGHV3-23	176345	91655.3	119254	54201	158149	177224	85901.4	38384.7	66936.2	107392	232411	40780.5	132244	94553.4	32138.7	135453	79203.3	184131	96260	98290.1	187169	18710.1	156180	38852.4
P01766	IGHV3-13	1.34989e+06	1.2216e+06	1.00493e+06	1.61044e+06	1.87853e+06	1.30226e+06	874003	373116	265228	664159	543157	1.76424e+06	819033	738816	1.17508e+06	761605	445242	444385	438512	547744	910195	1272827	866061	409428
P01772	IGHV3-33	393018	171869	203008	98636.7	207154	137145	71627.1	143639	169169	105416	317070	137689	120721	220237	249427	257121	293431	482583	374138	233191	591476	555153	499093	181567
P01780	IGHV3-7	28042546	19120230	22712472	23476674	32985524	29642234	25677232	12110963	21418192	16937226	20470586	14842413	19292938	22254860	18583730	25855384	18501962	12212222	27278466	18824848	27113434	21624920	25647072	11769110
P01782;P0DP04	IGHV3-9;IGHV3-43D	2.1844e+06	1.46701e+06	1.26538e+06	1.34686e+06	2663316	1.65596e+06	1.22255e+06	479827	1.67316e+06	1.04559e+06	429381	1.78376e+06	1.25657e+06	899077	1.56351e+06	1.25425e+06	736012	229643	987236	1.06018e+06	1.36096e+06	1.37446e+06	785310	648392
P01817	IGHV2-5	1.16432e+06	2.30932e+06	3.32327e+06	3.82242e+06	2.33991e+06	1.43623e+06	2.083e+06	50300.3	2.93062e+06	3223694	1.01388e+06	40843.5	2.61751e+06	1.25551e+06	661801	1.90873e+06	1753490	1.71819e+06	1.09765e+06	1.15847e+06	1.39335e+06	837069	1.63364e+06	1.01376e+06
P01833	PIGR	95988.4	73155.1	80735.6	66779.6	48471.7	58529.3	62656.7	133598	84386.4	62565.5	64174.4	182207	50513.5	110747	151558	146196	259279	223490	283521	190059	129191	158374	193547	308334
P01834	IGKC	56849908	30372358	33543568	26130138	45401756	39542648	35168456	10814903	49758348	25548064	30473556	19905554	23268844	33904500	33162842	34332460	26195976	23793540	31139784	35333544	32577040	22807036	31284160	22728094
P01857	IGHG1	372488544	155288768	167068880	126515744	367780448	237194080	211556256	87767816	300965824	160064736	172567792	170076368	148974944	173050752	149838400	188226416	185418480	176932208	126111496	164252768	141816608	174730464	141877184	99515112
P01859	IGHG2	27024858	24382788	25360842	31928532	58660916	25833390	17553974	2165619	29377482	14458937	32263694	29429028	25586818	36941436	19394578	17760256	10879151	15996388	22341370	30398798	36840388	9991488	36979284	12215087
P01860	IGHG3	147497056	102794328	116187168	88117544	189696928	145042560	109736456	38877284	171481616	83035960	150823872	99087736	91559592	152785984	124387480	143017632	131824944	100319968	94164592	119373272	131253952	115748720	108584024	73035600
P01861	IGHG4	35445148	25286748	8470209	9849124	16338839	16274135	3911172	645802	40128080	28297666	10599696	10130433	11208935	11098083	25302436	8418525	1.17291e+06	13280835	28470874	6.82173e+06	11374307	15581198	16015380	2.69145e+06
P01871	IGHM	64390032	20749260	85885880	48326252	2.61334e+06	37752880	48529568	33575768	52656596	29266388	47025660	24417982	45654152	43205968	44208984	75768040	94751736	30153534	91513624	71466192	83707408	67652088	104602592	53122192
P01876	IGHA1	276483328	66752096	109950584	98947312	105383264	155561744	110581472	45915612	132552208	61157128	107971984	73546528	165730736	104199616	48991976	200848592	73279656	155481872	109118688	195335376	86928024	107246080	91858200	40294176
P01877	IGHA2	200930896	51986156	76384104	69339432	71389808	61425212	72436840	29965810	89645648	24408160	73837440	47692804	103556184	75783136	47669800	135187264	51135468	117386000	73619952	137748640	71446368	89398176	90006352	28872780
P01880	IGHD	667604	156257	119385	253424	1.47616e+06	1.03484e+06	987014	493418	81803.3	93283	170494	375899	480378	209200	119026	1.06113e+06	3.82693e+06	67721.2	121602	307687	226722	1.81109e+06	348323	91028.3
P02647	APOA1	76656464	87407472	61093908	83771288	107253928	97443552	96803896	113871240	109040304	88241576	95740560	115188104	113227248	120702808	123151208	111862248	111581200	124249160	81453440	74019104	124301416	111285288	136913152	100053760
P02649	APOE	26313678	9346420	8.25914e+06	14478708	10697863	11113147	9143122	8751330	5183545	8082111	12035349	6916888	10369817	8464205	11828935	10065869	10079192	11181603	8568919	13551033	6.78816e+06	11300329	7.71471e+06	8481853
P02652	APOA2	10284241	9477592	6.84029e+06	12917981	11001441	7.0894e+06	9829758	9506011	14851496	8353404	9187253	18071790	11421739	11736544	10162630	8264237	9529508	9330342	9506618	5084628	8295496	14859120	12186359	7.53008e+06
P02654	APOC1	1.53044e+06	1.40525e+06	1.60496e+06	2.74929e+06	1.20669e+06	1.93273e+06	2464722	1.73669e+06	1.84776e+06	2.35353e+06	1.9975e+06	4.0911e+06	3.44131e+06	1723918	1.43865e+06	1.21157e+06	2.14183e+06	1.20358e+06	1.44679e+06	1.02682e+06	2.06612e+06	3.05503e+06	2.4487e+06	1.09373e+06
P02655	APOC2	2.72867e+06	1.60008e+06	2.11042e+06	1.81204e+06	1.09338e+06	1.83429e+06	2.097e+06	1.16187e+06	1.22222e+06	2078280	1485278	2275655	1842554	1.28761e+06	1.14099e+06	1.15096e+06	1.07044e+06	1.80364e+06	588105	1.71259e+06	1.37369e+06	3014717	1.12436e+06	1.26063e+06
P02656	APOC3	1.5422e+06	1.50124e+06	1.18939e+06	1218618	707268	491421	1625925	1.43339e+06	689776	1.29629e+06	1.27049e+06	1.08228e+06	1.66284e+06	1.26805e+06	1.57882e+06	1.86524e+06	1260573	1.14275e+06	838418	1.18956e+06	1.70188e+06	1.89745e+06	660918	834113
P02671	FGA	62183688	77962584	62521224	50951272	59661540	77037688	55928372	82854832	59307388	84423184	71956264	76920280	72956864	73911720	76911648	70648176	82403848	66810948	82271096	65767164	83321928	74330480	76335704	142631008
P02675	FGB	66113924	77186896	66873164	55076848	64485532	77667560	61417424	85837208	60214796	67697960	78705400	71300984	78280248	78772968	73834296	80428960	82285144	78078656	78315568	73547224	81217200	81418960	77350336	144606720
P02679	FGG	77491768	99164008	79251088	65319516	77364328	101719424	70047840	103425704	74107056	96832112	85638072	90829696	93320216	106554880	93924608	103669064	98916224	93189368	101642760	89529400	103030304	99130848	97650656	182135168
P02730	SLC4A1	44555.6	162755	133143	49664.6	42298.2	55392.6	90814.5	133583	69424.4	157586	77585.7	14977.6	17158.5	307293	57412.2	61560.7	67356.1	34767.3	516352	72525.9	72685.6	29263.8	60476.2	26521.3
P02741	CRP	334332	1.75712e+06	114153	147790	889989	165371	136429	1051326	50725.5	142611	2.45328e+06	710067	6025436	1.31151e+06	199868	739167	214624	86139.1	1265451	706949	3.92318e+06	4644159	973940	3.84336e+06
P02743	APCS	1.97975e+06	3.90894e+06	2282877	2329194	3.24422e+06	2.6838e+06	1.40716e+06	2143141	2055529	1.57299e+06	2.48199e+06	3.36863e+06	3.7374e+06	2.31985e+06	1.87082e+06	2.93669e+06	2171505	1.48274e+06	2.55068e+06	2.50328e+06	3.2e+06	2.95656e+06	2756759	4048195
P02745	C1QA	5.04122e+06	4632705	4.48515e+06	5.50695e+06	5541706	6.92238e+06	4410717	3.27844e+06	4085658	4279529	3107471	5130679	4614143	3.97506e+06	3.99171e+06	4724127	4.82745e+06	4.93788e+06	5640040	4446709	4.89841e+06	7057214	6.64402e+06	6749236
P02746	C1QB	3250047	3.00248e+06	3.26782e+06	3402340	3.17426e+06	3.45409e+06	2.73815e+06	2.06259e+06	2.41715e+06	3.18756e+06	2.26249e+06	2.85494e+06	2.87685e+06	2579498	3173026	3.18369e+06	3.19451e+06	2.67586e+06	3.55008e+06	2681980	3.3118e+06	3667023	3.09686e+06	3.59263e+06
P02747	C1QC	2.90752e+06	4873404	4.08499e+06	2.73451e+06	3.42811e+06	4591899	3.44676e+06	2.48413e+06	3.27391e+06	3.67026e+06	2.06923e+06	3219495	3.20549e+06	5.26757e+06	6.04001e+06	2.08341e+06	3.20794e+06	3.00667e+06	3.92098e+06	2.31782e+06	3.51221e+06	5.00247e+06	3.58081e+06	4029917
P02748	C9	5097154	7378712	4.13744e+06	6388615	6.29744e+06	6.95002e+06	3.81994e+06	8.2961e+06	5.33473e+06	6184833	6414419	5174017	7489856	5309487	5.4911e+06	7237730	5259376	5.51335e+06	7505413	5.71321e+06	9368992	7481490	3.85695e+06	12985595
P02749	APOH	5520508	6.60221e+06	5.52139e+06	6.74135e+06	8.22642e+06	6.70229e+06	8002908	4.10583e+06	5.90302e+06	6770870	7.25622e+06	6.83686e+06	6905200	3.01521e+06	4230766	3820834	3.8863e+06	4.44722e+06	4.14278e+06	4697973	4.75154e+06	4.97147e+06	5.93511e+06	4.4092e+06
P02750	LRG1	980819	1917299	1.23695e+06	2.18514e+06	1.9721e+06	2.21978e+06	2.37527e+06	2.47136e+06	1.77038e+06	2.00221e+06	3.13452e+06	2.08539e+06	2476667	1.3876e+06	1.50833e+06	1.71873e+06	1.75718e+06	1.7121e+06	2.49554e+06	2035987	2.7336e+06	1.77297e+06	3.15689e+06	5.01017e+06
P02751	FN1	13369396	15594972	15874195	9583435	4335995	11554031	15386825	12181832	13657417	14656380	8826443	10762178	9883084	11470077	14191223	10209470	12270042	12800048	9219087	10973922	9183180	11583041	12638010	9666901
P02753	RBP4	2.74106e+06	2.08325e+06	3.63677e+06	4.06994e+06	3.91353e+06	4.43053e+06	3223606	3.32324e+06	2.45136e+06	3.42513e+06	2.8926e+06	6.57709e+06	3.53475e+06	2.63392e+06	2.58006e+06	3.88577e+06	2756312	4829520	4.0398e+06	2226113	2.25773e+06	3485582	3.13944e+06	2.49137e+06
P02760	AMBP	5868780	5039491	5.97472e+06	5.16977e+06	4.63082e+06	3.38791e+06	4153316	4.42964e+06	3.17465e+06	4281217	3.68431e+06	4.21835e+06	4933397	3835052	4196599	4865954	4.33859e+06	5.10303e+06	4.62548e+06	3.70895e+06	3.24254e+06	4279542	3.95922e+06	4562966
P02763	ORM1	5.40239e+06	5.58251e+06	3.43612e+06	5686836	5.79682e+06	5172259	5536674	11533623	6.19359e+06	5.68001e+06	15175660	5.73141e+06	11035729	6.79636e+06	3.53783e+06	9114190	4.86388e+06	6321146	4450894	5.04391e+06	6337100	6289413	7513983	9312389
P02765	AHSG	11667567	10636969	7.31387e+06	8942962	8889415	7.25716e+06	2.65467e+06	5.47248e+06	10100373	11972527	8.19556e+06	14179734	6994121	6947132	5.99948e+06	7826538	5.22337e+06	9385779	6.3708e+06	7.24737e+06	7.57671e+06	8652488	9785050	5.19746e+06
P02766	TTR	5.50574e+06	4.58016e+06	5968265	7655534	7094696	7.39105e+06	6236277	6.98821e+06	6508724	8641799	7.1493e+06	10917291	5129842	6525769	6.00191e+06	4.04627e+06	4772590	9899851	8653902	5.44621e+06	4978333	6.20811e+06	5556605	3.89739e+06
P02768	ALB	580799360	546863808	438680992	483457024	710005184	567482496	678361024	536415136	697669184	752833920	641616128	645072064	500263424	284534176	448302048	421611520	390322304	408951648	385967136	448289920	502425696	456536288	429450528	410375936
P02774	GC	15861163	14324392	12463821	17881096	22640298	21221416	19734348	21523234	15680195	24215850	16404582	28085964	16982050	7.41786e+06	9687197	10950854	9583601	13152564	11906346	10798480	14211406	13417703	15296668	17230962
P02776	PF4	34340.6	174501	256892	811374	182441	90802	57010.6	274834	320724	321234	39682.3	179188	235188	401248	124926	62057.8	48215.1	32500	356932	38287.9	87792.4	71604.4	240823	145761
P02786	TFRC	150888	108082	124161	141951	206183	193718	122587	245992	211650	113017	208183	175976	92347.5	125389	115468	164402	102835	245960	81026.7	175569	192596	128505	353307	123671
P02787	TF	123635216	112031832	117059696	128382552	131653824	132929008	133048616	110325104	164569648	115624376	119899336	147156752	111936472	82349688	105497392	82944016	82048576	109465008	86975768	103876288	100462520	94396792	131753520	83975144
P02788	LTF	18910.6	17376.8	25037.8	4031.17	14042.3	30.3449	27554.5	28947.8	27673.8	21051.6	25585	22514.9	26169.6	28378.1	18575	14327.2	31903.9	24305	23030.1	15755.6	51529.9	58617.4	24867.2	31127.9
P02790	HPX	41165148	47234544	44622284	45448080	53603640	41916088	50777936	57603360	43577764	45209872	60469228	48498432	52382784	44000136	42506628	44230752	36929108	52817380	53365900	44202660	51738904	44586504	54636516	56293840
P03951	F11	248558	192931	201192	217587	259089	233365	221432	304420	84723.6	302584	286007	197074	244761	248878	284558	201961	164864	225988	191914	313251	210415	199593	198079	208864
P03952	KLKB1	2.52954e+06	1.98719e+06	2.10593e+06	2.20548e+06	3145235	2.57602e+06	2279020	2.27076e+06	1.95052e+06	1.25258e+06	2373968	2.2917e+06	2.08985e+06	1.51141e+06	2.01298e+06	1698047	1.43741e+06	1.91173e+06	1.62368e+06	2520490	1895067	2.11794e+06	2.40268e+06	1.86174e+06
P04003	C4BPA	12744396	14019670	15893300	12810466	6863903	14788645	11408166	16862330	11301165	12448363	11090837	10650308	18181122	13615876	14672207	14180877	14104807	13715469	15096008	14767273	12739284	13384476	12211308	19855488
P04004	VTN	5.2598e+06	5.61744e+06	3997363	4.51596e+06	6.14258e+06	3.67805e+06	4217837	3.99906e+06	4390680	5826551	4.87376e+06	7997326	4544628	3.86757e+06	3.80031e+06	3.35682e+06	3.59818e+06	4.25697e+06	3821909	4581971	4.06257e+06	4736519	4.21997e+06	4229508
P04040	CAT	45429.6	22651.8	27272.2	20914.2	47517.5	43949.5	30448.9	24842	16009.7	36012.3	46799.7	33016.9	9775.54	42475.4	12546.4	16693.6	38768.8	22862	111175	26382.9	37809.6	12578.7	20267.3	24259.6
P04070	PROC	303664	324634	373391	411420	435020	314931	439633	277585	235733	262595	264593	367237	298027	276397	486663	213286	223795	288780	257537	340490	292451	320596	326248	211801
P04075	ALDOA	71545	26594.7	24602.5	14857.9	24416.7	25153.2	28966.9	41716.6	28560.6	20437	22134.8	18745.1	22640.7	16248.3	14104.7	20985.2	18008.8	20883.4	43322.1	23765	16913	27823.6	43378.3	19868.2
P04114	APOB	11448436	15358343	23237790	21474440	13552405	15372634	23373850	8927405	12347508	13725183	14881350	25014990	18449662	18370708	20843806	20761862	25253080	12717731	12752713	24154648	15770745	20380124	20552582	13980286
P04180	LCAT	202935	189454	200060	246538	316361	221438	155556	115349	185666	243344	168708	157504	182629	137696	170355	159529	178865	248178	194068	213977	198710	229521	247213	184696
P04196	HRG	5388914	7554833	6224715	6223039	3.52133e+06	7.75521e+06	5.75827e+06	6.24291e+06	8492856	9708807	5758935	4576891	5566406	5.50243e+06	5.52725e+06	6087852	4960467	8.02152e+06	6.69286e+06	8286093	5.29767e+06	5.36462e+06	7692162	5278734
P04211	IGLV7-43	3.88363e+06	994987	7737676	2.31909e+06	4051688	1394940	2.15336e+06	541270	2781506	1.91806e+06	2.53821e+06	1968833	2357780	3089524	2.63284e+06	4.17319e+06	828319	1.14702e+06	3450005	1.23797e+06	2.09317e+06	1157911	4573088	1.34305e+06
P04217	A1BG	11778660	10845155	8406057	10183449	14915557	11818069	8.28139e+06	11166883	10889501	12125019	11085773	9092343	9447108	7347463	7964755	7.37196e+06	6983476	11005734	9754792	7.34821e+06	8747847	9894665	9478236	9737391
P04275	VWF	270646	664620	553951	116316	330094	368152	342346	735216	333238	305312	308681	423895	307724	415436	336961	312042	479684	382803	749772	205506	270822	551295	295306	349245
P04278	SHBG	85419.9	105246	180580	234148	113573	459698	136291	230465	194837	111153	142671	382954	136846	101477	183512	139601	187632	146588	137497	62639.4	230266	133510	305700	158838
P04430	IGKV1-16	469162	320488	274457	1.39991e+06	1.19283e+06	383265	511558	33115.8	188156	407625	998142	798997	422721	258542	420675	11363.7	282464	554041	422802	743521	1.185e+06	665658	969038	365980
P05090	APOD	1.38779e+06	1.20407e+06	1.11889e+06	1.30033e+06	909773	1.08856e+06	1.40793e+06	1907366	1.67408e+06	1.17377e+06	1.2544e+06	1.0648e+06	1.36959e+06	1.22476e+06	2.65591e+06	1.99624e+06	1.90175e+06	1428923	3.02995e+06	1.04259e+06	1.22349e+06	1.11651e+06	1.65112e+06	1.35575e+06
P05106	ITGB3	17763.4	26201.2	60949.8	37352.5	63120	11888	65278.9	20613.8	54816.5	54874.4	155721	10425.6	14136.5	29683.2	24102.5	26020.9	24320.1	14687.1	40974	20964.8	24707.5	20572.9	35002.1	17085.4
P05154	SERPINA5	387462	309578	371973	254485	413545	342465	493006	382427	413184	410736	339900	400023	299886	345557	433772	348034	295383	279556	358503	354994	235589	393828	338593	244139
P05155	SERPING1	9200235	10560652	13495837	14258689	14920121	12998173	12135855	15156030	10992088	15526493	13165316	11287853	13447940	12887932	13295980	12698458	13312617	12467217	13956152	11901771	11761270	10549061	9766936	15575368
P05156	CFI	1.48173e+06	1.6987e+06	1423958	1.29401e+06	1885278	1.76969e+06	1.14633e+06	1.34019e+06	1.10118e+06	1.66136e+06	1.5675e+06	1.36087e+06	1.56011e+06	1.65784e+06	1.11425e+06	994597	1.06364e+06	1.05066e+06	1.09962e+06	1.45221e+06	1.3829e+06	1.42581e+06	1.03399e+06	1.74958e+06
P05160	F13B	452266	841728	819830	888341	1.17807e+06	988756	1.09823e+06	1.01641e+06	775563	768025	717402	728866	857812	562515	580426	703990	568895	700577	924397	659868	591426	530603	627636	906787
P05452	CLEC3B	493688	429623	330384	511689	297399	301270	331651	320195	399714	422659	299590	286677	274322	341349	271011	511234	296286	263472	386484	210722	201122	262933	291660	241864
P05543	SERPINA7	1.39948e+06	1.225e+06	848670	918199	1.24362e+06	1.26471e+06	1.14747e+06	1.14755e+06	1.36255e+06	1.45594e+06	712641	1.60578e+06	1.05352e+06	775030	1301504	1.10389e+06	1.09056e+06	875538	952487	1.15675e+06	1169099	1250801	1.23882e+06	996819
P05546	SERPIND1	8927570	8220361	8595057	9722580	11566132	9831513	6465551	11980999	10409635	11864629	8920768	12431426	8697419	7.34672e+06	11904064	8325378	9113657	12241109	8423781	8881873	8904873	11290791	12076295	10230993
P06276	BCHE	360263	511680	701722	455916	583008	533218	515481	629518	429429	614903	588054	393836	367047	684901	427757	491208	504872	421985	505063	455015	342797	353588	330729	347094
P06312	IGKV4-1	2.64994e+06	854511	1.99837e+06	1.09505e+06	1.83192e+06	1.69141e+06	2734709	688906	1.22973e+06	27346.3	1.59188e+06	397144	1.64955e+06	5599682	2.90305e+06	1.81961e+06	957630	740637	1.65269e+06	763963	1.86031e+06	960705	1.38158e+06	1.316e+06
P06331	IGHV4-34	12287846	5725985	4072920	3.032e+06	4750967	4.00774e+06	6267257	1.68429e+06	4614256	4.8508e+06	14366543	5.49368e+06	8110729	8419572	10068504	9870943	8710201	5737204	7.55904e+06	3.9365e+06	6025170	10559640	7769237	7.03269e+06
P06396	GSN	8.06048e+06	6.77572e+06	7206534	8529881	6748966	6.99713e+06	7.08081e+06	5740842	9535597	6794048	7.36225e+06	6.35283e+06	5371775	5.82329e+06	6342356	6780792	8151842	7421161	6.56466e+06	5689924	7105146	4.4715e+06	5963272	5068110
P06681	C2	1.77792e+06	1.40527e+06	1.4686e+06	1.61979e+06	2.21925e+06	1.88789e+06	1.49083e+06	1.68878e+06	1.58777e+06	2.1518e+06	1.46083e+06	2240914	1.52911e+06	1.59931e+06	1.88265e+06	1.27202e+06	1.38398e+06	1.65566e+06	1.39537e+06	1.75966e+06	1.77859e+06	691800	1.4063e+06	1.70738e+06
P06702	S100A9	86464.2	116708	152669	75292.5	61221.2	70376.8	125489	94378.5	114753	119076	111283	74267.6	78842.5	131821	199709	175528	106368	73316.8	66256.3	78557.2	80481.6	202147	56210.1	121884
P06727	APOA4	9727752	7238600	14525627	11611735	6809115	6612857	9046458	14082857	8.26078e+06	13478296	13683458	10694484	7751345	10054113	12046621	10110979	9363107	10212368	18129292	8226821	12326073	7465671	7.59582e+06	9527722
P07195	LDHB	151967	129983	159231	120069	69067.1	94438.5	91653.3	227894	121654	228606	74759.9	110379	89348.6	85484.8	94244.7	103012	106766	118114	49370	68288	73793.4	136296	130168	68591.2
P07225	PROS1	3.26075e+06	3477195	3.41727e+06	3.83305e+06	4.41546e+06	4840472	3182886	4035819	3.31361e+06	4.06703e+06	2.79633e+06	3062128	3.99502e+06	2459113	2.82985e+06	3.18955e+06	2.9826e+06	3.33995e+06	3384554	4.10188e+06	2.86001e+06	3.14107e+06	3021897	4414419
P07237	P4HB	36706.3	26931.5	26931.5	27755.9	16332.2	38695.5	43446.9	127907	32857.7	60726.7	32065.5	5042.75	22975.9	20028.1	181534	79295.6	56007.1	36015.1	43626.3	40115	42244.4	36961.1	45977.2	35277.2
P07339	CTSD	53671	16150.5	33655.2	22437.7	53357	32981.3	28793.7	49298.4	28029.4	107389	29261.7	22949.9	23231	70342.3	26784.2	26784.2	34224.5	33818.6	12309.4	50311.9	22546	55489	41809.3	43949.4
P07355	ANXA2	19548.5	4240.23	6519.61	10102.8	10102.8	1918.32	3305.47	4112.88	3546.9	13331	2414.22	10694.3	6156.9	23511.9	68523.9	13805.1	6590.39	24552.8	9291.81	6900.16	6336.68	2684.8	6900.16	11679
P07357	C8A	903354	974511	728027	1.04666e+06	1.08118e+06	1.06157e+06	742987	953652	916949	1.27e+06	1.24671e+06	1.01306e+06	1.11607e+06	1.04847e+06	749210	597234	762212	858878	467586	999366	761458	1.0623e+06	1.01912e+06	983740
P07358	C8B	1.42683e+06	2.0149e+06	1361039	1.62751e+06	1.50233e+06	1.56291e+06	1.09731e+06	1.98442e+06	1.43229e+06	1.59521e+06	1.99231e+06	1.20942e+06	1.89399e+06	1.7653e+06	1.47364e+06	1.12139e+06	1.28871e+06	1.4542e+06	847250	1.53735e+06	1.28703e+06	1.52983e+06	1768840	1.55071e+06
P07359	GP1BA	246440	117400	167318	152638	129098	167897	159322	126660	130404	135011	168369	66050.8	131286	185551	167780	100350	132843	159808	213572	75269.7	119160	108698	128279	128039
P07360	C8G	1.6552e+06	2.04366e+06	1.4324e+06	1.29909e+06	1.75424e+06	1.77347e+06	1.35906e+06	2.10158e+06	1.76053e+06	2.27964e+06	2263861	1.57506e+06	2.42616e+06	2.35704e+06	2417042	1.32124e+06	1.25662e+06	1.78612e+06	947186	1.9427e+06	1.88437e+06	2151098	2392091	1.93519e+06
P07477	PRSS1	8289996	5.33e+06	3343628	2.07997e+06	962279	1.83054e+06	2.48448e+06	13866069	1.25743e+06	6.94583e+06	2.29681e+06	1.82192e+06	1.15181e+06	9595397	7.18713e+06	1.8947e+06	1.71834e+06	935806	3686810	947170	3198087	633218	622261	1.27269e+06
P07737	PFN1	68077	108424	195778	106419	66312.2	31921.7	188658	117650	114624	167250	46248	23245.6	64531.9	28525.8	14217	39725.9	59784.5	32683.3	74708.5	48145.8	74145.6	61575.7	151346	7656.88
P07996	THBS1	168741	420331	311823	377161	234947	129154	255252	351115	409393	471104	296918	412995	252034	302466	216881	255427	271758	322198	355128	276132	410260	401874	515715	187162
P08185	SERPINA6	1.79948e+06	2.72885e+06	1.63214e+06	2.52655e+06	2.58357e+06	2567869	2.98052e+06	2.55153e+06	1.74787e+06	2425756	1.94547e+06	5499408	2.24267e+06	2.14019e+06	1.88695e+06	1.59086e+06	2.00096e+06	1.94093e+06	2.18146e+06	2.51343e+06	1.78933e+06	1811169	1.81206e+06	2.12264e+06
P08253	MMP2	39438.7	13215.1	12296.6	21496.7	18636.1	26234	23155.6	10822.7	37028.8	20944.4	15207.9	20487.7	20064.3	13257.5	16763.8	21738.2	11793.9	27105.9	23463.8	30584.8	11901.8	8756.05	3343.17	5048.13
P08294	SOD3	690788	202866	63622.4	10116.9	46937.5	27368	25165.2	25921.2	41429.7	42095.6	51593.6	40473.8	44788.9	25038.9	32832.5	37733.1	33936.7	23902.8	35757.3	170555	58618.9	17160.4	26901.8	19858.5
P08514	ITGA2B	73528.8	143698	324183	173734	105783	41575.4	292058	107085	119441	140357	112088	57498.9	82067.9	162578	108975	27984.9	74855.7	50723.7	148648	33343.5	144519	83229.7	170970	52613.9
P08519	LPA	106135	99816.4	226268	154510	13239.5	1.75101e+06	874478	300573	529258	30566.4	1.34353e+06	627546	283734	1.24623e+06	108873	89060.5	529986	1914028	2717813	93925.6	151435	330702	90548.9	237565
P08571	CD14	446030	347428	283998	419354	431682	387967	234902	610683	270611	383219	538171	446527	412707	197900	254641	284230	248739	280474	364914	277858	313676	283619	368197	535662
P08603	CFH	14108497	17017658	11660717	16113909	20204538	13236072	12621011	14981030	12961177	16832040	14625573	14144244	14484420	10914146	9454900	9321501	10723762	11390577	10323466	12828396	11236695	12868553	12431599	13864223
P08697	SERPINF2	6.7157e+06	6203568	5265784	7.42417e+06	10788878	8344620	5901166	6323051	5.85789e+06	7200348	6.41967e+06	7559528	6476541	6869226	6.37112e+06	6031807	5915314	7.8157e+06	5694757	7.62132e+06	5.94171e+06	6666322	7.12349e+06	5833572
P09871	C1S	3.54696e+06	3.75107e+06	3.28991e+06	3978997	3.47781e+06	3.63639e+06	3.35532e+06	2.49248e+06	2.8531e+06	3.70829e+06	3.11594e+06	4.35323e+06	3753923	2685228	2.77928e+06	3.18492e+06	3.66176e+06	3.10836e+06	3.59804e+06	3.32882e+06	3855700	4836573	3.45215e+06	3816137
P0C0L4	C4A	36232580	28511126	28868282	25635500	25237314	22804694	16764981	22904952	35087096	23328692	24002094	30655448	38641664	28404086	24093368	40505988	25394020	28316770	31194210	28397482	22783278	24595270	21866598	24874806
P0C0L5	C4B_2	2891178	1641338	2.03366e+06	1.97908e+06	2050542	1.44601e+06	1.27721e+06	408617	2.95858e+06	1.1903e+06	2.21549e+06	1867681	3143345	1.66991e+06	1.15317e+06	1.8911e+06	1.661e+06	1.69214e+06	1617949	2.30469e+06	1.83039e+06	1.7827e+06	1.17537e+06	1.31809e+06
P0DJI8	SAA1	88589	86615.4	9538.3	59512.8	121761	58037.1	30576.3	242172	12113.5	46999.6	260296	76147	73756.9	44184.9	69051.2	65445.7	29866	38662.2	65499.5	20977	1.79376e+06	140622	11999.1	1.70822e+06
P0DOY3	IGLC3	27183916	15705998	18676898	17440316	28628834	12571873	15921055	6.63973e+06	25116714	13681022	20296844	18543650	19201028	16542717	19696284	27956350	13866149	12584651	16314768	17755238	20352660	16787828	19840174	8321059
P0DTE1	IGHV3-38-3	779467	432724	727989	15834.6	40136.5	83210.1	694446	161527	516340	363881	765661	1.49464e+06	704887	660140	607738	935509	462076	738479	1.00658e+06	1.1605e+06	844189	636612	885240	208124
P10643	C7	3725018	1.63334e+06	2.15579e+06	3470692	2669822	2.39936e+06	1.55071e+06	3.92026e+06	3.13283e+06	2250755	2720487	2.05439e+06	2.7671e+06	2.12104e+06	1.41498e+06	3.66902e+06	2.62373e+06	3760595	3.36058e+06	3.54887e+06	1833322	2.39011e+06	1.86272e+06	2.86276e+06
P10909	CLU	6.45323e+06	5165980	4.91119e+06	7.77997e+06	7.71504e+06	8445042	6.11378e+06	5.80218e+06	4.94576e+06	6117708	6160670	7.45151e+06	5.41554e+06	4.04564e+06	5.30807e+06	3.84966e+06	4487694	6.25858e+06	4.9646e+06	5.49321e+06	5.08595e+06	5.8532e+06	4.62331e+06	5.68107e+06
P11166	SLC2A1	16974.8	42897.6	29633.9	21896.4	32418.4	34480.3	57689.7	80637.6	35985.7	47938.3	26948.2	6454.59	6910.13	122962	43579.2	33688.7	33263.9	6268.41	101096	33896.6	15085.6	16954.3	13798.9	18199.1
P11226	MBL2	333513	617811	15390.1	129523	60174.5	709358	79465.4	159717	67408.2	369241	325737	811253	457664	186705	126548	113159	499219	355594	510093	454396	117716	39876.9	300954	477766
P11597	CETP	58943.9	43281	54851	123705	180448	159924	102875	54522.2	61919.5	72608.4	87694.7	91614.2	104648	60404.9	104477	63196.3	42195.9	72359.3	26098.2	64291.7	63482.6	50054.4	50985.6	45140.5
P12109	COL6A1	41933.2	28044.1	25141	22411.5	20362.6	36025.1	18691.6	18369	24052.9	16713.5	18389	32441.2	9515.79	16720.6	11898.8	12137.1	15530.4	25125.7	22021.7	23490.8	8764.12	18088.4	11492.9	13837.7
P12111	COL6A3	55649.4	61212.9	36345.2	19357.1	16094.2	39712.4	28358	49238.4	16589.9	26638.1	24549.1	17374.5	14131	11244.7	6481.81	24539.5	21466.2	20009.9	12919.6	13012.7	10173.3	15802.9	10230.8	6379.25
P12259	F5	244464	284883	230298	184062	46353.7	354622	258521	392982	289382	264053	295826	221168	290093	393213	446199	196227	321848	209159	264466	256949	263552	223056	288014	211574
P12955	PEPD	85758.1	94578	71932.8	99360.9	72483.6	73047.6	90619.7	108020	84030.5	77110.6	44193	76477.5	54563.7	66353	69163.9	65393.7	70487.5	98976.9	80066.9	80532.9	76765.1	32568.6	61909.7	48174.2
P13473	LAMP2	158019	137922	124587	99936.2	143483	143048	137051	109221	124881	207995	113333	285647	92212.4	431576	238949	156481	157845	81586.3	141695	165849	91345.4	103232	116232	100285
P13671	C6	1.25943e+06	1.70988e+06	1.79623e+06	2.02609e+06	2.30867e+06	2.35048e+06	1510241	1.71793e+06	1.68797e+06	1.6237e+06	1.93809e+06	1.23531e+06	2.16174e+06	1.61819e+06	1.69788e+06	1.48119e+06	1.58057e+06	1.49379e+06	1.68259e+06	1.7694e+06	1880714	1.71686e+06	1.59054e+06	2027170
P13727	PRG2	10412	18896.8	2913.61	12991.4	11303.5	11113.7	7541.72	13026.5	10560.6	10560.6	13429.6	15862.7	14898.3	34531.4	24175.3	34713.9	16027.9	25517.5	20441.8	6583.23	10674.8	11978.4	12740.8	19935.7
P13796	LCP1	115405	98549.4	103448	103019	94990.4	99371.9	79223	91424.7	104288	64547.4	111267	103995	62072.8	112561	90980.7	130120	76091	89039.1	89900.3	115758	102533	122532	102250	84774.9
P14151	SELL	134680	111733	111316	128625	119243	85833.8	76193.9	97910.6	146134	83480.9	101850	79026	95118.4	91998.2	146627	76808.1	50746.2	83163.4	26695.8	85829.9	112615	73559.9	63354.5	50573.9
P14923	JUP	71921	27677.2	55427.4	23298.4	16373.4	18758.8	24704.3	31398.6	48350.7	30803.1	32902.5	19237	29790.9	155740	79045.3	58915.1	76193.3	16357.4	46309.7	25038.6	59680.5	32774.7	28475.3	36397.7
P15144	ANPEP	38146.6	51176.2	25751.7	42544.6	41088.7	29167.8	28627	26985.3	47362.9	65562.4	40676.9	45547.8	30411.2	119718	85184.6	28465.9	36166.7	37639.4	39238.7	48228.7	13808.9	31135.6	19932.8	148025
P15169	CPN1	908323	814507	976456	1.1654e+06	1.29567e+06	1276311	1.11691e+06	766055	974690	817855	808928	900163	978384	661501	883986	888029	1.00313e+06	1.01128e+06	781394	1.08575e+06	728871	854618	621978	1.12727e+06
P15291	B4GALT1	9220.93	6529.34	18166.9	28738.5	13556.2	16406.2	7706.93	16218.2	6407.48	11684.7	11470.6	7306.69	7078.43	3371.04	22093.6	25543.2	19709.2	15868.6	44501.4	14584.3	14343.8	6094.46	10316.8	24455.3
P15814	IGLL1	511585	597353	118026	65745.8	109603	179970	174511	47661.8	239775	145522	39387.9	80421.4	123680	268655	2.78951	126389	115363	63990.1	73477.4	176736	62026.4	172144	78344.8	11314.9
P15924	DSP	36442.1	27029.8	5906.19	13580.2	20739.6	2773.13	9766.35	381.052	10190.9	13497.2	308.837	24107.3	6967.06	65046.1	20846.7	27773.5	29178.5	5312.39	28115.3	2286.51	14974	8190.79	1976.86	8104.59
P16070	CD44	23123.6	29501.7	76932.1	11309.1	6642.06	22957.1	62153.7	57403.6	22580.7	41273.8	42642.5	59783.4	30672.9	106035	52074.8	40658.1	84126.4	26027.2	54693.2	12488.9	26280.9	24638.5	21244.2	33656.7
P16112	ACAN	9932.25	2742.18	8920.89	8967.21	3086.73	22768.9	5868.99	12975.5	10288.7	12975.5	24231.9	9098.91	23428.6	12.2867	36385	60100	29586.9	25004.5	30848.7	18814.5	40110.5	29329.3	44868.6	67429.4
P17936	IGFBP3	36016.4	8034.35	7629.63	8173.21	5189.56	1.31633e+06	181000	377141	92146.2	491654	117268	78050	80386.6	91901.5	84670.8	88606.2	110239	84763.1	55074.4	39402.1	24934.5	48545	89166.3	34797.8
P18428	LBP	858174	912385	431050	633048	833137	571602	417588	600700	662289	463610	386187	1167454	623433	429514	785388	606580	413462	431162	1.00433e+06	663429	862070	866859	685191	1.46982e+06
P19320	VCAM1	31312	32195.7	26896.3	34067.5	23666.8	3568.32	35299.5	40241.8	6781.61	21472.8	27836.9	15863.1	18270	19984.4	8205.73	12632.2	21911.7	38929.4	4394.25	22573	6462.42	15441.1	9705.16	12059.6
P19652	ORM2	12863359	11296661	8777576	12909113	13026280	15233032	10144592	15200337	14350608	13733533	18253512	12711971	16760693	13737742	10783136	10903498	8957875	11433706	11057584	11370319	15534972	13474936	10934186	15418529
P19823	ITIH2	10240727	12634310	12196728	11667893	13125499	10963805	10676135	11436504	6.24367e+06	11854833	9827524	11651715	10412413	10314721	12927156	10142053	10624606	12666315	10354624	8939993	7.0248e+06	10268875	11388806	9143374
P19827	ITIH1	13607164	16532278	14772972	17088018	20581256	16094996	13203453	15085948	10092672	16640400	13228225	16484091	15717489	15053056	17368076	13443055	14571406	17749732	13136413	13407652	9972109	13296885	14621608	12650780
P20742	PZP	536595	3.64522e+06	1.00918e+06	1.66635e+06	2.42009e+06	1.37031e+06	1.5167e+06	720881	3867520	1.7917e+06	3.23349e+06	19075474	2.69197e+06	3.23439e+06	2.60465e+06	3.72745e+06	685013	3.46413e+06	1.0929e+06	1.17974e+06	3.05033e+06	1.58854e+06	4.2166e+06	2.88066e+06
P20851	C4BPB	1.15751e+06	1.25556e+06	1543148	1.17729e+06	589895	1.45953e+06	1.15318e+06	1.91292e+06	1.22024e+06	1164647	1.15735e+06	982793	1104305	1.00818e+06	855361	1.13527e+06	1.48141e+06	1.11106e+06	1.36223e+06	1.42341e+06	1.0853e+06	1.20158e+06	1.05974e+06	1.92389e+06
P21333	FLNA	24915.4	36035.3	30759.6	17082.4	12314.4	6839.74	29811.2	19263.4	14375.4	29635.9	5191.16	4621.34	21497.8	16582.7	13816.9	7553.91	11476.9	7709.58	21521.1	5135.74	19318.8	9469.5	26083.2	6076.35
P21926	CD9	570910	93240.3	157274	98166.8	44052.5	192979	89702.4	388105	60651	233459	68629.9	9981.57	33742	162166	898476	563450	139332	1.14541e+06	70584.8	39136.6	248140	60864.7	508577	383984
P22105	TNXB	65644.7	56996.4	41334	97533.7	59952.5	127944	98998.6	74840.1	85666.1	130571	73536.5	41979.3	46381.8	88587.9	15202.7	75787.4	78008.1	44034.7	40016.1	67987.9	46401	47355.9	58999	52873.5
P22352	GPX3	276682	380005	339810	259411	321731	338435	372411	504813	415631	447682	372489	426031	380617	309709	422810	530849	291136	394159	287845	319773	281629	245753	318290	319758
P22792	CPN2	3002071	2.76823e+06	3504220	4106121	4.93306e+06	3923925	3.79768e+06	5013783	3.03391e+06	2685685	3.44549e+06	3.58861e+06	3.56922e+06	3.45954e+06	3.51602e+06	2.7781e+06	3063624	3.54273e+06	2.60361e+06	3.82251e+06	2.56452e+06	3230349	2.25589e+06	3.20072e+06
P22891	PROZ	105334	152736	96449.8	153989	183638	215950	16647.7	108208	175336	260067	73181.5	241829	60747.6	38278.9	165142	155407	27761.9	192729	174217	68718.1	197172	64863.3	39070.5	131789
P23083	IGHV1-2	1.55856e+06	496236	799304	530362	890464	1.59777e+06	1.90834e+06	541202	1.15264e+06	1.93057e+06	1280030	999376	1.9085e+06	1.65707e+06	3.06397e+06	564013	2.13833e+06	574651	1.79618e+06	1.07271e+06	1.98908e+06	2.12505e+06	2.4026e+06	1075835
P23142	FBLN1	1.2564e+06	1.01101e+06	834794	851122	808295	1.22815e+06	778193	1.00242e+06	1.4845e+06	554064	742077	816447	505639	666062	424225	982363	699018	787290	657311	904785	440603	581069	456075	664523
P24557	TBXAS1	1.04963e+06	1100754	625993	976896	1.39349e+06	1799386	1.05122e+06	544423	1.43219e+06	1.35726e+06	1.08031e+06	952493	819918	531168	1.04335e+06	659345	493106	875200	583482	700496	772331	757802	750480	505743
P24821	TNC	6738.25	11387.2	16459.7	11265.4	10476.3	15586.7	4789.52	4117.24	4217.7	7177.78	11950.3	9306.8	15935	10608.9	12490.8	4787.13	15362.9	11297.1	4719.38	11128.4	3962.75	11695.5	11224.1	10040.4
P25311	AZGP1	1.51813e+06	1429992	1704666	2.62225e+06	2.26348e+06	1.54427e+06	1.86602e+06	2183715	1.65142e+06	1860696	2.73856e+06	2656622	2.12098e+06	759607	859196	1.39826e+06	1227023	2.08623e+06	2.6148e+06	1.38396e+06	1.6733e+06	1.56341e+06	1.81432e+06	1.45945e+06
P25786	PSMA1	21889.8	19533.4	26457.4	10664.2	14251.3	16089.4	15048.3	14474.2	12284.9	14474.2	17207.7	14683.6	13177.5	36326.2	33519	19176.8	15128.7	16020.9	39891.2	25807.6	13385.7	27495.5	13039.5	32871.5
P26038	MSN	35109.9	72931.5	101465	39645.8	17204	16827.5	79029.3	31795.7	37441.4	75977.7	32050.8	15471.9	18956.3	74519	41045.5	39176.3	34033.3	16544.4	59804.7	39098.4	12633.4	26474.2	13724.9	15114.4
P26927	MST1	450716	285630	332988	443119	453187	398758	151593	193457	302409	381290	150467	412083	414143	161792	178224	178939	283776	312591	166880	348827	223096	290460	142620	202391
P27169	PON1	278264	401287	410171	489179	403062	459488	396856	272698	559513	489769	473529	334928	255053	571132	600609	537156	290032	283994	393296	246226	451244	364648	604639	412881
P27487	DPP4	37564.3	39250.6	42059.6	68800.3	54621.9	65130.7	62427.8	14913.7	46476.2	47237.1	48551.2	43478.5	33003.7	41677.8	38972.3	38972.3	60732.9	21242.6	34941.4	54460.3	22141.2	26231.6	21795	54626.9
P27918	CFP	423446	287694	267503	489310	743367	270546	291157	224789	302684	278258	357745	306114	427033	399901	204554	238009	202871	197576	266886	230377	343724	211025	227552	264305
P29622	SERPINA4	2.5078e+06	1.92535e+06	2265227	3.01784e+06	2.57276e+06	2.60595e+06	1.866e+06	2.2342e+06	2.75582e+06	3.0879e+06	1.92089e+06	3.31612e+06	1988237	1814210	2.7565e+06	1.93664e+06	2308141	2506377	1.86081e+06	2.1517e+06	1.40113e+06	2.406e+06	1.9283e+06	1.44032e+06
P32119	PRDX2	242916	437395	326310	322192	287142	260771	424433	296603	444669	330164	389986	112506	127547	410964	143975	235503	341100	195778	1.27822e+06	184372	309641	263784	215839	170446
P33908	MAN1A1	121892	73519.5	127104	120182	85258.1	93415	150780	117412	125297	148903	152873	157801	113468	207062	175249	148093	196579	27319.6	184572	63463	113990	78797.6	73911.5	92717.9
P34096	RNASE4	56819.5	64044.1	41254.2	49997.9	40711.6	42333.7	37976	54893.5	33126.5	45573.9	31777.4	37884.4	41355	24559.4	10056	60515	35548.8	35585.9	48044.8	34879	30594.2	47148.6	41506.5	41378.4
P35443	THBS4	356512	131995	102656	136397	174917	147248	101957	86996.8	216715	646456	154272	134263	53481.5	178217	132146	207998	79402.9	103483	127032	95672.6	116835	97377.6	60774.7	80508.2
P35542	SAA4	886694	804954	473505	661516	789711	888608	528451	951562	808246	731130	772122	209990	788182	548504	493030	540666	624416	1.01801e+06	606221	520731	940502	988996	1.09022e+06	1.12337e+06
P35579	MYH9	21538.6	26037.5	20104.3	27815.1	23873.9	6990.45	25607.3	25628.4	11724.5	20755	790041	11719.8	15726.7	21818.9	16320.3	24749	9715.11	9921.93	20895.2	4825.39	17362.6	7907.07	22169	13066
P35858	IGFALS	1.14956e+06	1.07615e+06	907770	1.29036e+06	1453636	1067598	1.5323e+06	1.1739e+06	1014317	1.08311e+06	1.52025e+06	1198260	1.23383e+06	1.22592e+06	1.28721e+06	1.06029e+06	1.15711e+06	1.29181e+06	961050	1.28736e+06	988687	963046	1.21953e+06	1.10692e+06
P36955	SERPINF1	1038936	869027	876446	938322	985505	643047	648254	720419	702782	899260	870240	729919	636094	594695	475598	821159	718040	789016	939490	642361	707216	914277	646532	659742
P36980	CFHR2	134576	652020	148884	308585	367785	27081.6	517488	648740	311999	641768	268230	129238	388464	200059	136459	115750	261355	163867	273551	265931	97912.6	381510	270251	132186
P39060	COL18A1	21971.8	20023.5	26437.3	6436.9	29399.6	15308.6	7964.97	32480.5	14687.7	40765.1	10844.8	23490.6	7180.12	13838.5	7713.2	10695.3	10168.9	10845.1	14054	3911.31	9763.93	10462	7928.17	8016.34
P39748	FEN1	16460.4	9717.58	5142.51	7566.48	8082.32	1.03852	3047.65	3244.81	5897.12	3047.65	3382.26	4.51173	7888.82	2253.45	4749.33	3184.7	32.3668	4352.34	7669.81	4887.33	2125.61	12157.9	6063.8	5084.43
P43251	BTD	445788	310529	398471	495492	653944	312691	328826	383868	414756	507326	356585	431391	248270	221041	296506	259035	308269	359580	333769	515397	299598	440786	324755	278964
P43652	AFM	7.39384e+06	6.56342e+06	3.19767e+06	3657551	8692750	5.53201e+06	4.57965e+06	4849995	4.66152e+06	8279700	4260906	4380188	3548048	3.30923e+06	4.28538e+06	2.76761e+06	2.88096e+06	3.68299e+06	3357146	5.14281e+06	3.64224e+06	5.34145e+06	3.50243e+06	3.3113e+06
P48740	MASP1	487108	547227	504140	503780	661971	518987	516952	365281	484104	837288	391087	611438	443738	386344	487404	267658	408639	350050	430014	593439	293698	456596	394773	302307
P49747	COMP	188476	65610.5	79024	118304	98654.5	179712	75543.2	62676.4	154134	85996.5	93035	65765.5	76127.6	111308	124156	127150	77833.8	86024.4	92475.9	139476	86262.7	73776.7	105210	77535.6
P49908	SELENOP	495242	463779	379169	447878	506138	486380	517058	577701	388519	333251	460021	538023	409251	291856	338415	477786	338168	316604	334226	466128	359921	347863	298451	255022
P49913	CAMP	115979	57292.7	141315	74435	131223	92933.6	185610	133552	107003	57911.1	68211.1	248789	112202	40515.4	101052	72472.6	164718	156092	97847.4	97611.5	93737.7	80508.5	125845	50567.2
P51884	LUM	1.48854e+06	1.20822e+06	1.1081e+06	1.41057e+06	1.17998e+06	1.42373e+06	1.42967e+06	975619	1.36791e+06	1.01567e+06	1.0792e+06	897981	676404	879858	659410	858138	929505	661660	759934	1281399	634408	887079	656392	923143
P54108	CRISP3	142402	60949.4	65998	162302	76847.9	66819.6	98529.1	67691.1	53399.8	71517.4	51713.9	49653.8	89064	54364.6	35922	39742.8	42110.5	110295	55104.7	41780.5	42483.6	52705.5	23298.6	34917.5
P55056	APOC4	408467	505997	352953	230059	320605	296481	467265	224491	213521	566350	213004	412775	244871	91576.3	184241	81893.5	228480	405140	63923	441327	187934	567346	238778	150127
P55058	PLTP	259306	229445	152800	344181	298884	456676	211201	285755	321212	237848	298051	204752	270929	127921	292329	167079	153242	216266	184875	256385	162557	223215	236416	88301.1
P58335	ANTXR2	12016.9	14115.8	7318.84	30072.7	8858.38	18625.2	29841.3	13945.9	31733.5	4257.01	21586.6	19714	17661.3	11683.3	5341.13	25720.5	38624.7	20131.5	10995.1	15573.5	21873.9	3865.43	29749.4	4693.79
P59665;P59666	DEFA1B;DEFA3	179478	25755.3	179223	86313.2	129329	298559	41174.4	117183	101843	194262	59319.5	51110.2	48547.8	45463.4	58873.8	9612.24	103355	183432	38602.5	45984	188089	150252	78478.2	29830.8
P60709;P63261	ACTB;ACTG1	472494	748218	745936	578877	513553	298066	974992	271574	415885	342560	377983	118815	356881	471641	487329	450868	400479	310722	692370	251348	427459	352581	755811	257079
P61224;P62834	RAP1B;RAP1A	9807.1	58934.3	232775	98890.5	24190.3	3923.52	62986.3	56521.6	59599.2	37855.6	19254.9	6574.97	14498.5	32139	26033.6	8217.68	28733.8	12104.7	91232.6	21641.4	45869.9	29259.8	82118.6	3543.51
P61626	LYZ	225408	60709.7	99031.4	140476	120670	92221.1	85852.8	120246	79318.1	104598	105195	87316.2	82466.1	51993.2	50847.4	58625	58483.6	87997.3	57759.8	26937.3	79425.1	92932	86353.2	81883.2
P61769	B2M	83762	32802.6	40330.8	44334.3	50827.6	47325.7	24038.3	49862.1	30220.3	28704.9	19597.5	13239.1	39319.6	38504.5	25130.9	11757.4	12910.2	36135.1	27085.5	6479.55	19374.2	36952.4	14797.1	26221
P63104	YWHAZ	78577.1	72855.1	134013	81066.5	58853.8	40628.1	166449	72569.5	38618.5	54291.1	19862.7	16511.2	46427.2	85340.9	32672.1	35707.9	41665.7	22681	104747	18797.2	53466.8	35837.3	80769.8	14342.9
P68133	ACTA1	637251	793774	677440	439973	400919	227858	714509	490608	456978	716723	218413	178337	471329	482471	326240	360124	342034	286589	709607	254569	416622	359280	672473	237581
P68871	HBB	2145820	2.87364e+06	2.28639e+06	3.43513e+06	2.61043e+06	2.38204e+06	5042338	5939269	3.31348e+06	4267954	3664475	1.88238e+06	1.63658e+06	4.51857e+06	2.37853e+06	2.09023e+06	3.1631e+06	2.08421e+06	18492608	2.52921e+06	3.94186e+06	2.91947e+06	2.00527e+06	1.29885e+06
P69905	HBA2	1.40352e+06	2.74665e+06	1.49846e+06	2.83751e+06	1.9405e+06	2.06394e+06	3.13605e+06	5.23664e+06	2563364	3.6517e+06	2.85756e+06	1.30773e+06	1.08591e+06	3.22196e+06	1875812	1.46214e+06	2.09717e+06	1665573	15573849	1.76718e+06	2853466	2117972	1327986	848027
P80108	GPLD1	509500	510683	524595	630818	624230	533133	492008	574426	456392	738162	433194	1.22e+06	519694	649352	429102	461053	496944	723103	394565	432583	428879	626051	331024	285770
P80748	IGLV3-21	1.52464e+06	421769	711356	607949	606729	179841	766252	342480	1.11992e+06	415342	1.16284e+06	429443	431837	1.85395e+06	342133	427583	571648	925834	1.42817e+06	732359	250992	339110	498782	457581
P98160	HSPG2	62825.8	47820.7	50900.6	46102.4	18293.1	50369.6	49692	18746.8	56318.2	43781.6	47608.8	53260.8	34012.6	30049.1	40715.5	32628.1	22089.1	28451.4	56189.4	55576.6	25108.9	21437.5	22113.4	29242.8
Q02413	DSG1	16887.9	27307.4	7573.23	8095.08	14965.9	9907.58	9191.05	8931.46	9067.34	12440.5	3537.73	18802.8	13415	39455.7	21464	22905.3	13427.5	5683.87	14785.7	9456.12	16945.6	7837.19	3137.1	14180.9
Q02985	CFHR3	1.01525	213.3	5555.74	4742.62	13200.4	44558.5	19772.1	44266.3	3559.68	28039.1	25792.6	32599.9	51357.3	20649.7	16241.4	11210.6	40767.5	18984.9	40074.7	32341	22019	18883.7	60145.6	14958.8
Q03591	CFHR1	497538	770570	1.20311e+06	276580	902948	2.43105e+06	849563	874539	715238	1.05852e+06	1.53212e+06	654972	387230	615678	574322	657236	697304	784668	811135	758531	857862	938070	529348	496117
Q04756	HGFAC	281244	253114	289528	281566	408831	373387	344604	375359	370380	233293	391360	159632	192659	248712	219079	157119	250236	439960	301812	396911	238926	256266	319951	288498
Q06033	ITIH3	1.99283e+06	2.26601e+06	2.28966e+06	1.71898e+06	964384	1.11579e+06	1.77117e+06	2437124	1.96614e+06	1.97306e+06	1.16178e+06	1.54609e+06	2.00868e+06	1.3573e+06	2.06183e+06	1.69902e+06	1.55498e+06	1.30314e+06	1.03188e+06	2.14778e+06	1505558	1.92401e+06	2.30265e+06	3.26811e+06
Q07954	LRP1	14638.3	5750.39	9634.28	14370.5	3777.86	19479.3	17933.7	14477.7	18098	17497.2	10809.7	17860.2	10351.8	13007.3	28858.2	125698	11394.3	5990.22	11613.1	5699.47	6998.36	8558.65	7244.05	6491.25
Q07960	ARHGAP1	259812	281878	186876	189256	162843	163664	93092.8	172970	168329	223533	372534	274126	203640	184798	144170	163035	199425	158157	221164	176996	309341	253180	140062	210819
Q08380	LGALS3BP	797672	605768	1.8018e+06	380407	783314	192251	372931	417650	382030	1.09278e+06	330918	444448	182697	466017	320264	208191	247901	189670	84216.3	477819	203560	406046	261988	321952
Q12805	EFEMP1	281454	134228	222683	200462	152066	235485	319427	328908	260137	341554	245213	213727	172146	150207	138187	287879	205776	247368	236780	168983	190807	264898	194833	207433
Q13093	PLA2G7	42675.3	48811.9	67448.9	70547.9	147035	51375.2	84041.6	70649.8	43979.4	61910	62192.7	79544	66621.8	59738	59855.1	125824	108420	47726.6	72735.2	66625.3	57684.5	55456.8	114859	39542.2
Q13103	SPP2	126113	48417.7	52167.9	86286.6	84243.6	95041.9	94413.6	75894.2	84452.2	87450.5	24779.7	10826.2	65245	70208.4	69497.2	62616.3	92163.6	107826	54715.6	131450	70692.7	58646.5	59695.9	71530
Q13113	PDZK1IP1	262711	198118	35636.2	31092.5	131890	38020	43482.9	54054.8	27879.7	34459	43033.6	50948.4	47294.3	30321.8	30636	33022.8	19581.8	21665	43146.2	364882	63624.8	29795.2	18395.7	119174
Q13790	APOF	234982	352066	354665	341001	361445	300396	564442	323662	366373	187424	652935	423507	532573	710393	804555	617032	650950	360286	571099	193110	503410	278233	279468	595483
Q13822	ENPP2	95321.1	63637.1	34179.6	30701.4	57905.3	124716	17753.3	39002.3	27745.4	23833.2	33741.8	18103.9	22391.9	36209.6	26441.8	18870.3	27608.3	26964.4	17964.5	24368.6	10531	38579.5	19568.6	17567.9
Q14376	GALE	23223.3	22149.2	5686.15	61346.5	10037.9	15079.2	16730.7	2.88372	13916.1	155258	12906	3873.56	10425.7	8702.72	7.24011	3234.87	271.595	2650.17	1540.97	6141.61	5403.78	8699.56	6847.57	3615.51
Q14520	HABP2	1.56678e+06	1.25509e+06	976272	1.79916e+06	2.23682e+06	1.38907e+06	1.28426e+06	1.45253e+06	1.3894e+06	2040497	1.49516e+06	1.79068e+06	1.45866e+06	1.00629e+06	1028204	1.00876e+06	956152	1.44617e+06	984131	1.30931e+06	1488731	1.4197e+06	1.22758e+06	1.0323e+06
Q14624	ITIH4	13656257	18151578	17871262	20308144	22303522	18665908	17100392	20436480	14502234	19826508	15586886	18912934	21880436	17295944	21080058	18679060	16443279	21715572	17993716	14988504	18073800	19776222	18634984	21758078
Q15113	PCOLCE	108891	49470.7	84727.7	101207	48130.9	98464.3	63112.2	99390.9	49824.9	96031.9	54017.3	41522	68250.3	66925.4	75865.9	55789.6	44720.3	123308	115623	46154	42473	54905.2	55754.1	49257.1
Q15166	PON3	1.04216e+06	1.53788e+06	1.05197e+06	1.53943e+06	1.08278e+06	1.93941e+06	1109321	921396	1224937	1.42048e+06	1.08709e+06	955499	1.06799e+06	766187	810331	666985	652097	548663	641249	515534	1.04616e+06	573551	1.00113e+06	707713
Q15485	FCN2	234293	144586	297955	257704	303158	168242	197244	267741	211972	72514.7	141504	243642	289212	166588	149910	149664	176435	142544	140890	227356	214229	282652	246473	269158
Q15582	TGFBI	316368	210445	193747	182634	276935	322371	195443	146529	220900	268385	154704	395230	179223	195291	181386	234066	167563	232503	261543	176280	139472	253588	155311	176306
Q15848	ADIPOQ	252111	172333	470946	610224	332046	1.23675e+06	791943	603842	541945	532409	543186	795429	871248	319910	668127	776701	552085	521418	738741	311394	393178	300281	219866	414484
Q16610	ECM1	319228	216974	119776	197136	372569	363429	262244	219973	288946	415267	312478	296109	251535	185426	206689	267794	195730	183373	153637	244046	188649	185245	172255	164862
Q16706	MAN2A1	22104	14293	20589.4	15234.8	20261.2	24647.6	16797	11893.5	14830.4	17042.1	19028.1	23336.7	17515.9	10468.1	11478.5	4710.44	15799.6	16273	9131.11	18397.8	10112.4	13765.4	13399.2	12229.3
Q504Q3	PAN2	18156	23153.3	11425.1	17053.1	15478.1	5304.85	8334.16	8769.62	12797.3	8642.12	15151.3	23659.8	15219.2	6575.1	13666.4	13058.8	42700.8	11894.2	16894.4	14087.5	9345.19	14557.2	14307	21133.1
Q5T749	KPRP	66246.9	114179	50710.7	33218.9	66088.9	58680.7	45617.6	17828.9	63146.5	72872.7	31291.2	89422.9	76273.7	223970	106832	132602	70820.2	37697.4	50146.1	36809.7	60503.9	20342	41628.3	64701.9
Q5T750	KPLCE	137657	257770	79704.6	80579.9	138928	69179.3	53616.8	65457.4	158361	86653.6	101434	79930.7	185513	322328	126077	173694	145210	92419.8	123886	107803	153100	97964.5	100670	126394
Q68DL7	C18orf63	233054	94767.6	128217	35979.8	175372	183222	130190	60719.7	183379	82905	105322	110782	78481	166393	67587.6	197418	120016	90843.9	76287.7	93936.8	87609.9	119257	64471.9	53856.6
Q6EMK4	VASN	248481	93127.5	70812.1	94787.8	112273	107884	96160.9	122103	88578.9	12067887	199716	102147	79092.8	149531	93623.7	113930	97129.7	188345	156046	71323.5	120142	55784.8	94473.5	74433.6
Q6UX71	PLXDC2	104848	57395.5	57537.8	63833.4	56544.7	63344.3	36759.3	83698.9	67330.4	40780	34749.1	39770.4	37665	28239.9	46646.8	36212	52522.2	43258.2	55083.4	64358	42850.4	49792.8	39213.7	54385.4
Q6UXB8	PI16	82134.6	67360.5	43481.3	61832.9	56028.1	108678	62634.6	73225.3	59164.3	57316.8	47433.8	36218.6	35454.3	43257.5	30638.4	51797.9	38138.2	51585.6	73345	43211.8	38666.2	39425.3	36488.6	59366.8
Q6YHK3	CD109	60329	88187.5	72586.1	60647.9	26753.3	46488.7	40639.4	80785.8	50716.6	53436.2	43241.6	35493.9	27948.7	38382.1	52634.1	79320.9	55455.9	33473.5	39577.2	75718.6	31074.9	35266.6	33439.7	20941.5
Q86VB7	CD163	51867.1	40140.3	25988	22467.9	12707.8	27540.1	4589.79	53400	18809.4	30291.8	22070.6	23958.1	13408.2	22829.4	12540.2	25858.7	9874.69	12300.9	9343.22	23144.5	76437.6	28683.5	10771.3	15971.2
Q86W25	NLRP13	1.73143e+06	3.91828e+06	1143785	1.73143e+06	132212	514771	589123	916180	2.81846e+06	9253780	2.07943e+06	173555	2.3314e+06	4741201	4750465	1.19518e+06	851391	671259	727174	241733	747020	884147	1.11518e+06	747020
Q8NDA8	MROH1	707823	577414	390140	478214	537670	387475	513628	320276	667034	472103	415962	385142	369936	369529	289305	417045	316481	536243	335910	526310	511975	508722	594260	281285
Q8NGZ5	OR2G2	2688.94	16300.9	1554.86	6848.23	6848.23	1360.22	10061	25658.3	3164.37	10061	7472.58	18975.5	26750.2	22703.6	22057.2	23797.6	9600.56	14378.6	2059.33	29926.8	602.54	11127	6031.77	101946
Q8NI99	ANGPTL6	14786.8	12579.8	12487.6	5542.79	6409.35	6705.18	8819.54	4626.93	16845.9	14994.4	10235.2	6934.69	16960	33709.9	8872.88	10889.4	4690.96	8569.54	11341.6	7374.17	11094.7	12103.7	10190.9	10190.9
Q92820	GGH	132790	105247	21495.2	114659	74153.6	78059.5	81738.1	54588.8	77815.7	71685.8	57124.1	47905.4	59199.2	58110.7	33252.2	51358.6	47177.6	42336	55406.2	37838.5	72629.6	75486.2	74932	71008.8
Q92954	PRG4	170011	223786	146450	166557	91777.3	112593	176088	184187	81271.6	124806	127542	96474.7	175019	89158.1	216276	133428	138899	129444	114548	254055	139127	186580	206265	170955
Q96DH6	MSI2	24414.8	33947.1	2242.78	24859.3	36610	94379.8	123816	185567	50729.6	17406.6	62533.1	13254.8	145156	29307.8	129417	80313.9	184154	109721	218300	67241.6	178494	108514	193006	417773
Q96HI0	SENP5	36171	60877.7	74781.9	57276.9	57276.9	45342.8	18257.1	61550.7	56220.7	45342.8	80111.7	64070.8	45845.6	64109.2	57518.6	44179.5	46179.2	86222.1	53493.5	82210.8	60052.6	88474.8	142021	38294.3
Q96IY4	CPB2	745380	591501	656331	1.00459e+06	1.09539e+06	1.15146e+06	649659	625821	585053	700806	819951	685153	690024	602074	739833	770356	510165	677394	537313	851251	675408	610845	769504	524264
Q96KN2	CNDP1	397192	432791	321971	191000	494378	342571	308044	435900	254576	229942	314631	189114	243453	276739	371592	116150	71594.6	397950	222329	326720	350826	325638	123884	203841
Q96PD5	PGLYRP2	4546174	3.85308e+06	3.69245e+06	3.82329e+06	4.65121e+06	4525583	3.79047e+06	3613992	5559113	4558715	2.54977e+06	2.0263e+06	3.38643e+06	2.89209e+06	4.60938e+06	2.8967e+06	4.14745e+06	3.72241e+06	3.01634e+06	3679296	3.29949e+06	3.8933e+06	4415759	3862499
Q96RD6	PANX2	105495	147082	274062	119915	107399	141962	237354	174958	145560	174958	121846	231489	147453	291874	275957	165925	200284	56846.8	91050.8	236819	186450	212267	199960	89722.9
Q99571	P2RX4	16252	13671.5	12682.9	12682.9	8125.2	13404.9	21753.5	35535.4	28747.5	15077.4	16247.3	12812.7	15087.3	7103.62	6414.14	17479.4	9473.73	10497	10402.2	16133.3	22432.8	11946.6	16133.3	14020.4
Q99784	OLFM1	61252.3	37326.9	33883	26830.1	47873.9	32108.2	36832	49562.8	47127.5	50517.3	38249.5	46757.5	17386.1	34131	47504.6	110942	31062.4	27205.9	20808	39428.8	27389	28465.4	12189.7	17044.5
Q99969	RARRES2	25477.9	16812.3	12207.2	14808.7	22778.3	12705.2	11777	13270.4	10057.7	13924.9	14778	23688.7	14836.5	11079.1	7646.03	7311.87	8839.86	8909.53	14442.9	9472.41	10867.9	11885.6	12255.7	13060
Q9BWP8	COLEC11	89509.3	44350	33313.1	14256.7	32204.2	32387.3	4614.15	33536.8	37407.2	64914.4	16742.3	23993.7	22902	32336.9	48306.9	49502.2	81691.8	8491.91	36027.1	67176.1	46409.8	40673.4	21243.3	25429.3
Q9BXR6	CFHR5	14399.3	24047.2	13675.4	59683.7	48810.8	25651.7	49021	48034.2	31717.8	22136.4	31829.8	71827.7	34470.4	32720.3	21398.6	12544.1	7804.47	14903.7	23121.1	14706.5	30301.6	15484.2	22941	42461.2
Q9BZ11	ADAM33	72406.2	43247.6	42447.7	2291.58	14823.7	19887.7	42150.6	9548.73	7963.63	19887.7	31239	9341.98	30289.7	91116.5	38729.1	81820.4	40184.8	52489.1	49222.1	5172.79	33650.3	49354.4	20957.8	7792.81
Q9HD67	MYO10	15600439	20837846	17823662	14894369	16781056	18869064	13333466	29618366	11289973	584468	18601264	32512192	21489082	86407232	23530110	24858006	20320366	21147606	21741340	16606622	19862354	20633406	25945076	33435376
Q9HDC9	APMAP	99968.8	14241.6	38207.4	70680.8	52492.3	45078.5	20780.3	30971.4	33715.8	32636.5	33902.5	9390.65	35991.8	11677.4	27438.4	20745.1	23060.3	49045.2	24942.2	37561.3	39396.3	32833.3	28596.9	18121
Q9NP80	PNPLA8	1.48569e+06	634846	540969	1.02596e+06	812200	317371	724099	462184	491844	350687	558802	895647	1.36747e+06	760667	1.17236e+06	1.00828e+06	431691	700200	721439	517526	796120	424784	1.36501e+06	538794
Q9NQ79	CRTAC1	130448	103104	109783	168988	108486	206237	119973	95055.7	123544	86469.6	144512	126476	92686.8	160103	175188	200898	173781	209876	116202	188589	133517	97073.7	101121	65276.3
Q9NZP8	C1RL	513932	647742	779989	571197	385956	491584	528216	549098	467738	754323	628021	888786	600401	420863	227180	262342	508797	473771	562956	517065	721014	444672	599345	786828
Q9UGM5	FETUB	57838.6	68043.5	46146.1	95469.6	205756	142152	89011.6	145347	96266.5	142573	78727.7	179559	56836.4	29849.9	70774.7	60985	53704.1	94347.3	24440.7	56476	86465.8	79365.8	54024.1	88082.6
Q9UHG3	PCYOX1	165667	94757.9	131597	215806	235759	166779	190961	171310	69567.5	149654	127797	344145	189363	89159.1	112129	129881	167849	103765	46661.5	128580	47532.6	122221	100961	46218.1
Q9UK55	SERPINA10	476845	508556	412588	533253	574151	481942	268496	455482	416957	544979	336667	587991	412467	240779	728622	461434	283454	458426	448134	389224	466931	442391	384231	486122
Q9UNN8	PROCR	55318.1	47662.7	50757.8	60739.5	67195.3	127165	56971.2	48823.7	38651	38117.7	44023.1	43906.6	45272	62451.7	35730.7	165294	49074.2	23537.3	52847.9	35497.3	32492	24160.9	40361.1	38853.7
Q9UNW1	MINPP1	84540.3	71257.8	87764.5	77737.1	93105.8	69684.8	68017.1	66873	69190.4	27297.5	83777.1	89847.1	64833.1	21740.8	58853	75866.7	90249.2	71027.9	91484.4	92987.5	68953.2	83736	93636.5	82863.9
Q9Y490	TLN1	7953.12	44160.7	26315.7	29641.9	13475.1	30478.7	25093.5	35510.9	19334.5	41976	5083.98	32920.7	62602.7	31075.5	11671.3	36789.2	15261.9	8398.28	49008.6	21117.7	21145.1	11011.8	39318.6	12995.2
Q9Y6R7	FCGBP	138534	227316	313932	119427	90017.7	138506	109168	247468	145162	204796	154506	158470	98699.7	204578	185771	171265	130236	250769	107826	302592	77962.4	108266	84329.8	247078

## Sheet: Table S4
Table S4. Leave-one-out cross-validation performance of exploratory models and reduced models based on biologically relevant protein signatures
Comparison	Model type	n of variables	Comp.	Accuracy	Recall	Specificity	Precision	F1	AUC	Q2
RA vs HD	Exploratory	20	1	0.88	0.95	0.6	0.9	0.92	0.92	-2.15
RA vs HD	Reduced	6	1	0.96	1	0.8	0.95	0.97	0.99	-1.56
SP vs HD	Exploratory	20	1	1	1	1	1	1	1	-0.66
SP vs HD	Reduced	11	1	1	1	1	1	1	1	-0.51
SP vs SN	Exploratory	20	3	0.89	1	0.78	0.83	0.91	0.94	-0.47
SP vs SN	Reduced	5	1	1	1	1	1	1	1	-0.28
Reduced models were generated by retaining proteins with biological relevance based on functional annotation, literature evidence, and their contribution to group discrimination in the exploratory analysis.
